# Supplementary material for: 2-Amino­anilinium 2-carb­oxy­acetate
Source: Acta Crystallogr Sect E Struct Rep Online. 2011 Jul 2;67(Pt 8):o1881. doi: 10.1107/S160053681102544X (PMC3212276; doi:10.1107/S160053681102544X)
Supplement: Supplementary file 1 [file e-67-o1881-sup1.cif]

##############################################################################
#                                                                            #
# This CIF contains the data in a paper accepted for publication in          #
# Acta Crystallographica Section E. It conforms to the requirements of       #
# Notes for Authors for Acta Crystallographica Section E, and has been       #
# peer reviewed under the auspices of the IUCr Commission on Journals.       #
#                                                                            #
# Full details of the Crystallographic Information File format               #
# are given in the paper "The Crystallographic Information File (CIF):       #
# a New Standard Archive File for Crystallography" by S. R. Hall, F. H.      #
# Allen and I. D. Brown [Acta Cryst. (1991), A47, 655-685].                  #
#                                                                            #
# The current version of the core CIF dictionary is obtainable from          #
# ftp://ftp.iucr.org/pub/cif_core.dic.                                       #
#                                                                            #
# Software is freely available for graphical display of the structure(s)     #
# in this CIF. For information consult the CIF software page                 #
# http://www.iucr.org/resources/cif/software.                                #
#                                                                            #
# This file may be used for bona fide research purposes within the           #
# scientific community so long as proper attribution is given to the journal # 
# article from which it was obtained.                                        #
#                                                                            #
##############################################################################
data_I
_audit_creation_method     SHELXL-97
_chemical_name_systematic
;
2-Aminoanilinium 2-carboxyacetate
;
_chemical_name_common     ?
_chemical_formula_moiety     'C6 H9 N2 +, C3 H3 O4 -'
_chemical_formula_sum     'C9 H12 N2 O4'
_chemical_formula_iupac     'C6 H9 N2 +, C3 H3 O4 -'
_chemical_formula_weight     212.21
_chemical_melting_point     ?
_symmetry_cell_setting     monoclinic
_symmetry_space_group_name_H-M     'P 21/n '
_symmetry_space_group_name_Hall     '-P 2yn'
loop_
    _symmetry_equiv_pos_as_xyz
    'x, y, z'
    '-x+1/2, y+1/2, -z+1/2'
    '-x, -y, -z'
    'x-1/2, -y-1/2, z-1/2'
_cell_length_a     12.735(3)
_cell_length_b     5.7448(11)
_cell_length_c     14.429(3)
_cell_angle_alpha     90.00
_cell_angle_beta     107.38(3)
_cell_angle_gamma     90.00
_cell_volume     1007.4(3)
_cell_formula_units_Z     4
_cell_measurement_reflns_used     2310
_cell_measurement_theta_min     1.87
_cell_measurement_theta_max     27.53
_cell_measurement_temperature     298(2)
_exptl_crystal_description     'block'
_exptl_crystal_colour     'colourless'
_exptl_crystal_size_max     0.30
_exptl_crystal_size_mid     0.25
_exptl_crystal_size_min     0.15
_exptl_crystal_density_diffrn     1.399
_exptl_crystal_density_meas     ?
_exptl_crystal_density_method     'not measured'
_exptl_crystal_F_000     448
_exptl_absorpt_coefficient_mu     0.111
_exptl_absorpt_correction_type     multi-scan
_exptl_absorpt_process_details     '(CrystalClear; Rigaku, 2005)'
_exptl_absorpt_correction_T_min     0.910
_exptl_absorpt_correction_T_max     1.000
_exptl_special_details     ?
_diffrn_ambient_temperature     298(2)
_diffrn_radiation_type     MoK\a
_diffrn_radiation_wavelength     0.71073
_diffrn_radiation_source     'fine-focus sealed tube'
_diffrn_radiation_monochromator     graphite
_diffrn_measurement_device_type     'Rigaku Mercury2'
_diffrn_measurement_method     'CCD profile fitting'
_diffrn_detector_area_resol_mean     13.6612
_diffrn_reflns_number     10297
_diffrn_reflns_av_R_equivalents     0.0260
_diffrn_reflns_av_sigmaI/netI     0.0215
_diffrn_reflns_theta_min     1.87
_diffrn_reflns_theta_max     27.53
_diffrn_reflns_theta_full     27.53
_diffrn_measured_fraction_theta_max     0.993
_diffrn_measured_fraction_theta_full     0.993
_diffrn_reflns_limit_h_min     -16
_diffrn_reflns_limit_h_max     16
_diffrn_reflns_limit_k_min     -7
_diffrn_reflns_limit_k_max     7
_diffrn_reflns_limit_l_min     -18
_diffrn_reflns_limit_l_max     18
_diffrn_standards_number     ?
_diffrn_standards_interval_count     ?
_diffrn_standards_interval_time     ?
_diffrn_standards_decay_%     ?
_refine_special_details
;
 Refinement of F^2^ against ALL reflections.  The weighted R-factor wR and
 goodness of fit S are based on F^2^, conventional R-factors R are based
 on F, with F set to zero for negative F^2^. The threshold expression of
 F^2^ > 2sigma(F^2^) is used only for calculating R-factors(gt) etc. and is
 not relevant to the choice of reflections for refinement.  R-factors based
 on F^2^ are statistically about twice as large as those based on F, and R-
 factors based on ALL data will be even larger.
;
_reflns_number_total     2310
_reflns_number_gt     2027
_reflns_threshold_expression     I>2sigma(I)
_refine_ls_structure_factor_coef     Fsqd
_refine_ls_matrix_type     full
_refine_ls_R_factor_all     0.0499
_refine_ls_R_factor_gt     0.0401
_refine_ls_wR_factor_gt     0.1140
_refine_ls_wR_factor_ref     0.1287
_refine_ls_goodness_of_fit_ref     1.143
_refine_ls_restrained_S_all     1.143
_refine_ls_number_reflns     2310
_refine_ls_number_parameters     137
_refine_ls_number_restraints     0
_refine_ls_hydrogen_treatment     constr
_refine_ls_weighting_scheme     calc
_refine_ls_weighting_details
         'calc w=1/[\s^2^(Fo^2^)+(0.0733P)^2^+0.1065P] where P=(Fo^2^+2Fc^2^)/3'
_atom_sites_solution_hydrogens     geom
_atom_sites_solution_primary     direct
_atom_sites_solution_secondary     difmap
_refine_ls_shift/su_max     0.000
_refine_ls_shift/su_mean     0.000
_refine_diff_density_max     0.288
_refine_diff_density_min     -0.248
_refine_ls_extinction_method     none
_refine_ls_extinction_coef     ?
loop_
    _atom_type_symbol
    _atom_type_description
    _atom_type_scat_dispersion_real
    _atom_type_scat_dispersion_imag
    _atom_type_scat_source
    'C' 'C' 0.0033 0.0016
                         'International Tables Vol C Tables 4.2.6.8 and 6.1.1.4'
    'H' 'H' 0.0000 0.0000
                         'International Tables Vol C Tables 4.2.6.8 and 6.1.1.4'
    'N' 'N' 0.0061 0.0033
                         'International Tables Vol C Tables 4.2.6.8 and 6.1.1.4'
    'O' 'O' 0.0106 0.0060
                         'International Tables Vol C Tables 4.2.6.8 and 6.1.1.4'
_computing_data_collection     'CrystalClear (Rigaku, 2005)'
_computing_cell_refinement     'CrystalClear (Rigaku, 2005)'
_computing_data_reduction     'CrystalClear (Rigaku, 2005)'
_computing_structure_solution     'SHELXS97 (Sheldrick, 2008)'
_computing_structure_refinement     'SHELXL97 (Sheldrick, 2008)'
_computing_molecular_graphics     'SHELXTL (Sheldrick, 2008)'
_computing_publication_material     'SHELXTL (Sheldrick, 2008'
loop_
    _atom_site_type_symbol
    _atom_site_label
    _atom_site_fract_x
    _atom_site_fract_y
    _atom_site_fract_z
    _atom_site_U_iso_or_equiv
    _atom_site_adp_type
    _atom_site_calc_flag
    _atom_site_refinement_flags
    _atom_site_occupancy
    _atom_site_symmetry_multiplicity
    _atom_site_disorder_assembly
    _atom_site_disorder_group
    O O2 0.61965(7) 0.52957(17) 0.59590(7) 0.0380(3) Uani d . 1 1 . .
    N N1 0.58132(8) 0.80154(19) 0.41942(8) 0.0318(3) Uani d . 1 1 . .
    H H1A 0.5336 0.8376 0.3623 0.048 Uiso calc R 1 1 . .
    H H1B 0.5997 0.9297 0.4552 0.048 Uiso calc R 1 1 . .
    H H1C 0.5506 0.6998 0.4500 0.048 Uiso calc R 1 1 . .
    O O4 0.78587(8) 0.72834(17) 0.69666(7) 0.0407(3) Uani d . 1 1 . .
    H H4 0.7231 0.6862 0.6670 0.061 Uiso d R 1 1 . .
    O O3 0.94464(8) 0.5435(2) 0.74114(7) 0.0458(3) Uani d . 1 1 . .
    O O1 0.62897(9) 0.1692(2) 0.54632(9) 0.0538(3) Uani d . 1 1 . .
    C C1 0.67983(9) 0.6987(2) 0.40414(8) 0.0286(3) Uani d . 1 1 . .
    C C9 0.84796(9) 0.5516(2) 0.69323(8) 0.0303(3) Uani d . 1 1 . .
    C C7 0.67270(10) 0.3478(2) 0.58610(8) 0.0320(3) Uani d . 1 1 . .
    C C8 0.79755(9) 0.3559(2) 0.62487(9) 0.0307(3) Uani d . 1 1 . .
    H H8A 0.8226 0.2101 0.6580 0.037 Uiso calc R 1 1 . .
    H H8B 0.8263 0.3641 0.5698 0.037 Uiso calc R 1 1 . .
    C C6 0.77981(11) 0.8061(3) 0.44260(10) 0.0390(3) Uani d . 1 1 . .
    H H6A 0.7845 0.9435 0.4777 0.047 Uiso calc R 1 1 . .
    N N2 0.56773(12) 0.3929(3) 0.31118(11) 0.0569(4) Uani d . 1 1 . .
    H H2A 0.5601 0.2518 0.2828 0.068 Uiso d R 1 1 . .
    H H2B 0.5078 0.4222 0.3303 0.068 Uiso d R 1 1 . .
    C C2 0.66864(11) 0.4931(2) 0.35095(9) 0.0342(3) Uani d . 1 1 . .
    C C3 0.76464(13) 0.3975(3) 0.33892(10) 0.0436(4) Uani d . 1 1 . .
    H H3A 0.7607 0.2596 0.3043 0.052 Uiso calc R 1 1 . .
    C C4 0.86492(13) 0.5041(3) 0.37757(12) 0.0515(4) Uani d . 1 1 . .
    H H4A 0.9277 0.4369 0.3688 0.062 Uiso calc R 1 1 . .
    C C5 0.87378(12) 0.7085(3) 0.42893(12) 0.0513(4) Uani d . 1 1 . .
    H H5A 0.9418 0.7804 0.4542 0.062 Uiso calc R 1 1 . .
loop_
    _atom_site_aniso_label
    _atom_site_aniso_U_11
    _atom_site_aniso_U_22
    _atom_site_aniso_U_33
    _atom_site_aniso_U_12
    _atom_site_aniso_U_13
    _atom_site_aniso_U_23
    O2 0.0268(4) 0.0449(5) 0.0408(5) 0.0064(4) 0.0079(4) 0.0038(4)
    N1 0.0269(5) 0.0348(6) 0.0329(5) 0.0024(4) 0.0074(4) -0.0021(4)
    O4 0.0355(5) 0.0373(5) 0.0450(5) 0.0022(4) 0.0055(4) -0.0112(4)
    O3 0.0282(5) 0.0568(6) 0.0444(6) -0.0005(4) -0.0012(4) -0.0073(5)
    O1 0.0412(6) 0.0616(7) 0.0592(7) -0.0177(5) 0.0160(5) -0.0293(6)
    C1 0.0259(6) 0.0320(6) 0.0282(6) 0.0026(4) 0.0085(4) 0.0031(4)
    C9 0.0265(6) 0.0365(6) 0.0275(6) -0.0006(5) 0.0075(4) 0.0004(5)
    C7 0.0277(6) 0.0421(7) 0.0262(5) -0.0027(5) 0.0082(4) -0.0023(5)
    C8 0.0274(6) 0.0325(6) 0.0324(6) 0.0012(5) 0.0092(5) -0.0031(5)
    C6 0.0319(6) 0.0423(7) 0.0414(7) -0.0037(5) 0.0088(5) -0.0007(6)
    N2 0.0508(8) 0.0546(8) 0.0686(9) -0.0159(6) 0.0229(7) -0.0303(7)
    C2 0.0384(7) 0.0349(7) 0.0314(6) 0.0004(5) 0.0134(5) 0.0004(5)
    C3 0.0542(9) 0.0426(8) 0.0409(7) 0.0124(7) 0.0246(6) 0.0031(6)
    C4 0.0425(8) 0.0685(11) 0.0513(9) 0.0203(7) 0.0259(7) 0.0154(8)
    C5 0.0279(7) 0.0690(11) 0.0571(9) -0.0014(7) 0.0128(6) 0.0069(8)
_geom_special_details
;
 All esds (except the esd in the dihedral angle between two l.s. planes)
 are estimated using the full covariance matrix.  The cell esds are taken
 into account individually in the estimation of esds in distances, angles
 and torsion angles; correlations between esds in cell parameters are only
 used when they are defined by crystal symmetry.  An approximate (isotropic)
 treatment of cell esds is used for estimating esds involving l.s. planes.
;
loop_
    _geom_bond_atom_site_label_1
    _geom_bond_atom_site_label_2
    _geom_bond_site_symmetry_2
    _geom_bond_distance
    _geom_bond_publ_flag
    O2 C7 . 1.2742(16) ?
    N1 C1 . 1.4618(15) ?
    N1 H1A . 0.8900 ?
    N1 H1B . 0.8900 ?
    N1 H1C . 0.8900 ?
    O4 C9 . 1.2969(16) ?
    O4 H4 . 0.8221 ?
    O3 C9 . 1.2195(15) ?
    O1 C7 . 1.2253(17) ?
    C1 C6 . 1.3737(18) ?
    C1 C2 . 1.3924(18) ?
    C9 C8 . 1.5069(17) ?
    C7 C8 . 1.5205(17) ?
    C8 H8A . 0.9700 ?
    C8 H8B . 0.9700 ?
    C6 C5 . 1.388(2) ?
    C6 H6A . 0.9300 ?
    N2 C2 . 1.3679(19) ?
    N2 H2A . 0.9003 ?
    N2 H2B . 0.9008 ?
    C2 C3 . 1.3978(19) ?
    C3 C4 . 1.375(2) ?
    C3 H3A . 0.9300 ?
    C4 C5 . 1.375(3) ?
    C4 H4A . 0.9300 ?
    C5 H5A . 0.9300 ?
loop_
    _geom_angle_atom_site_label_1
    _geom_angle_atom_site_label_2
    _geom_angle_atom_site_label_3
    _geom_angle_site_symmetry_1
    _geom_angle_site_symmetry_3
    _geom_angle
    _geom_angle_publ_flag
    C1 N1 H1A . . 109.5 ?
    C1 N1 H1B . . 109.5 ?
    H1A N1 H1B . . 109.5 ?
    C1 N1 H1C . . 109.5 ?
    H1A N1 H1C . . 109.5 ?
    H1B N1 H1C . . 109.5 ?
    C9 O4 H4 . . 105.0 ?
    C6 C1 C2 . . 122.23(12) ?
    C6 C1 N1 . . 119.42(12) ?
    C2 C1 N1 . . 118.34(11) ?
    O3 C9 O4 . . 122.15(12) ?
    O3 C9 C8 . . 120.19(12) ?
    O4 C9 C8 . . 117.62(10) ?
    O1 C7 O2 . . 123.81(12) ?
    O1 C7 C8 . . 118.48(12) ?
    O2 C7 C8 . . 117.71(11) ?
    C9 C8 C7 . . 117.25(10) ?
    C9 C8 H8A . . 108.0 ?
    C7 C8 H8A . . 108.0 ?
    C9 C8 H8B . . 108.0 ?
    C7 C8 H8B . . 108.0 ?
    H8A C8 H8B . . 107.2 ?
    C1 C6 C5 . . 119.72(14) ?
    C1 C6 H6A . . 120.1 ?
    C5 C6 H6A . . 120.1 ?
    C2 N2 H2A . . 122.0 ?
    C2 N2 H2B . . 124.6 ?
    H2A N2 H2B . . 108.7 ?
    N2 C2 C1 . . 121.12(12) ?
    N2 C2 C3 . . 121.96(13) ?
    C1 C2 C3 . . 116.91(13) ?
    C4 C3 C2 . . 121.01(14) ?
    C4 C3 H3A . . 119.5 ?
    C2 C3 H3A . . 119.5 ?
    C5 C4 C3 . . 121.04(13) ?
    C5 C4 H4A . . 119.5 ?
    C3 C4 H4A . . 119.5 ?
    C4 C5 C6 . . 119.08(14) ?
    C4 C5 H5A . . 120.5 ?
    C6 C5 H5A . . 120.5 ?
loop_
    _geom_torsion_atom_site_label_1
    _geom_torsion_atom_site_label_2
    _geom_torsion_atom_site_label_3
    _geom_torsion_atom_site_label_4
    _geom_torsion_site_symmetry_1
    _geom_torsion_site_symmetry_2
    _geom_torsion_site_symmetry_3
    _geom_torsion_site_symmetry_4
    _geom_torsion
    _geom_torsion_publ_flag
    O3 C9 C8 C7 . . . . 165.75(12) ?
    O4 C9 C8 C7 . . . . -16.10(16) ?
    O1 C7 C8 C9 . . . . -165.98(12) ?
    O2 C7 C8 C9 . . . . 14.93(16) ?
    C2 C1 C6 C5 . . . . -0.2(2) ?
    N1 C1 C6 C5 . . . . 179.56(12) ?
    C6 C1 C2 N2 . . . . -178.23(14) ?
    N1 C1 C2 N2 . . . . 2.05(19) ?
    C6 C1 C2 C3 . . . . 0.67(19) ?
    N1 C1 C2 C3 . . . . -179.06(11) ?
    N2 C2 C3 C4 . . . . 178.41(14) ?
    C1 C2 C3 C4 . . . . -0.5(2) ?
    C2 C3 C4 C5 . . . . -0.2(2) ?
    C3 C4 C5 C6 . . . . 0.8(2) ?
    C1 C6 C5 C4 . . . . -0.6(2) ?
loop_
    _geom_hbond_atom_site_label_D
    _geom_hbond_atom_site_label_H
    _geom_hbond_atom_site_label_A
    _geom_hbond_site_symmetry_A
    _geom_hbond_distance_DH
    _geom_hbond_distance_HA
    _geom_hbond_distance_DA
    _geom_hbond_angle_DHA
    N1 H1A O3 4_575 0.89 1.90 2.7865(17) 171
    N1 H1B O1 1_565 0.89 1.86 2.7420(15) 170
    N2 H2A O3 4_565 0.90 2.21 2.9693(18) 142
    N2 H2B O2 3_666 0.90 2.21 3.0988(18) 169
    N1 H1C O2 . 0.89 2.25 2.9019(15) 130
    O4 H4 O2 . 0.82 1.67 2.4616(15) 161
_iucr_refine_instructions_details
;
TITL 1 in P2(1)/n
CELL 0.71073  12.7351   5.7448  14.4290  90.000 107.384  90.000
ZERR   4.00   0.0025   0.0011   0.0029   0.000   0.030   0.000
LATT  1
SYMM 0.5-X, 0.5+Y, 0.5-Z
SFAC C H N O
UNIT 36 48 8 16
L.S. 9
BOND $H
FMAP 2
PLAN 20
ACTA
CONF
EQIV $1 x-1/2, -y+3/2, z-1/2
EQIV $2 x, y+1, z
EQIV $3 x-1/2, -y+1/2, z-1/2
EQIV $4 -x+1, -y+1, -z+1
HTAB N1 O3_$1
HTAB N1 O1_$2
HTAB N2 O3_$3
HTAB N2 O2_$4
HTAB N1 O2
HTAB O4 O2
WGHT    0.073300    0.106500
FVAR       1.82324
O2    4    0.619654    0.529568    0.595901    11.00000    0.02677    0.04492 =
         0.04079    0.00380    0.00795    0.00644
N1    3    0.581318    0.801537    0.419420    11.00000    0.02686    0.03482 =
         0.03287   -0.00211    0.00744    0.00241
AFIX 137
H1A   2    0.533632    0.837635    0.362295    11.00000   -1.50000
H1B   2    0.599701    0.929742    0.455242    11.00000   -1.50000
H1C   2    0.550643    0.699840    0.450030    11.00000   -1.50000
AFIX   0
O4    4    0.785874    0.728342    0.696661    11.00000    0.03552    0.03728 =
         0.04504   -0.01119    0.00551    0.00216
AFIX   3
H4    2    0.723134    0.686172    0.667011    11.00000   -1.50000
AFIX   0
O3    4    0.944640    0.543467    0.741138    11.00000    0.02819    0.05677 =
         0.04439   -0.00728   -0.00120   -0.00052
O1    4    0.628970    0.169217    0.546324    11.00000    0.04117    0.06163 =
         0.05921   -0.02931    0.01598   -0.01766
C1    1    0.679831    0.698708    0.404137    11.00000    0.02595    0.03198 =
         0.02817    0.00309    0.00850    0.00258
C9    1    0.847964    0.551607    0.693234    11.00000    0.02653    0.03648 =
         0.02753    0.00036    0.00752   -0.00057
C7    1    0.672696    0.347827    0.586099    11.00000    0.02766    0.04215 =
         0.02621   -0.00230    0.00817   -0.00270
C8    1    0.797550    0.355912    0.624866    11.00000    0.02735    0.03250 =
         0.03236   -0.00309    0.00923    0.00125
AFIX  23
H8A   2    0.822610    0.210074    0.657975    11.00000   -1.20000
H8B   2    0.826261    0.364124    0.569797    11.00000   -1.20000
AFIX   0
C6    1    0.779808    0.806052    0.442605    11.00000    0.03191    0.04226 =
         0.04143   -0.00074    0.00881   -0.00371
AFIX  43
H6A   2    0.784504    0.943509    0.477659    11.00000   -1.20000
AFIX   0
N2    3    0.567733    0.392912    0.311181    11.00000    0.05081    0.05459 =
         0.06862   -0.03026    0.02294   -0.01586
AFIX   3
H2A   2    0.560123    0.251782    0.282821    11.00000   -1.20000
H2B   2    0.507833    0.422202    0.330260    11.00000   -1.20000
AFIX   0
C2    1    0.668635    0.493114    0.350954    11.00000    0.03840    0.03492 =
         0.03138    0.00043    0.01344    0.00035
C3    1    0.764641    0.397471    0.338922    11.00000    0.05418    0.04258 =
         0.04092    0.00311    0.02458    0.01244
AFIX  43
H3A   2    0.760650    0.259604    0.304255    11.00000   -1.20000
AFIX   0
C4    1    0.864920    0.504120    0.377566    11.00000    0.04254    0.06850 =
         0.05132    0.01539    0.02587    0.02032
AFIX  43
H4A   2    0.927723    0.436944    0.368815    11.00000   -1.20000
AFIX   0
C5    1    0.873779    0.708493    0.428931    11.00000    0.02787    0.06902 =
         0.05707    0.00692    0.01278   -0.00138
AFIX  43
H5A   2    0.941797    0.780360    0.454163    11.00000   -1.20000
HKLF 4
REM  1 in P2(1)/n
REM R1 =  0.0401 for   2027 Fo > 4sig(Fo)  and  0.0499 for all   2310 data
REM    137 parameters refined using      0 restraints
END
WGHT      0.0728      0.1066
REM Highest difference peak  0.288,  deepest hole -0.248,  1-sigma level  0.092
Q1    1   0.8205  0.7657  0.4277  11.00000  0.05    0.29
Q2    1   0.8049  0.4748  0.3393  11.00000  0.05    0.28
Q3    1   0.7223  0.4410  0.3450  11.00000  0.05    0.25
Q4    1   0.7215  0.7793  0.4028  11.00000  0.05    0.22
Q5    1   0.8932  0.7122  0.4562  11.00000  0.05    0.21
Q6    1   0.8647  0.5809  0.4194  11.00000  0.05    0.21
Q7    1   0.6804  0.5798  0.3913  11.00000  0.05    0.20
Q8    1   0.9403  0.8901  0.4450  11.00000  0.05    0.20
Q9    1   0.7303  0.7202  0.4392  11.00000  0.05    0.19
Q10   1   0.6437  0.4684  0.3364  11.00000  0.05    0.18
Q11   1   0.6679  0.1860  0.2105  11.00000  0.05    0.17
Q12   1   0.7037  0.3050  0.2031  11.00000  0.05    0.17
Q13   1   0.7401  0.3556  0.6047  11.00000  0.05    0.17
Q14   1   0.7395  0.1763  0.3111  11.00000  0.05    0.17
Q15   1   0.8527  0.1432  0.3036  11.00000  0.05    0.17
Q16   1   0.7225  0.2073  0.2684  11.00000  0.05    0.17
Q17   1   0.9026  0.3310  0.3425  11.00000  0.05    0.17
Q18   1   0.9587  0.6860  0.4955  11.00000  0.05    0.16
Q19   1   0.6914  0.1368  0.2422  11.00000  0.05    0.16
Q20   1   0.8761  0.1046  0.3520  11.00000  0.05    0.16
;
data_global
_journal_date_recd_electronic     2011-06-22
_journal_date_accepted     2011-06-28
_journal_name_full     'Acta Crystallographica, Section E'
_journal_year     2011
_journal_volume     67
_journal_issue      8
_journal_page_first     o1881
_journal_page_last     o1881
_journal_paper_category     QO
_journal_coeditor_code     RZ2617
_publ_contact_author_name     'Li-Ping Feng'
_publ_contact_author_address
;
Department of Chemical & Environmental Engineering, Anyang Institute of
Technology, Anyang 455000, People's Republic of China
;
_publ_contact_author_email     ayitzhao@yahoo.com.cn
_publ_contact_author_fax     '864552045632'
_publ_contact_author_phone     '864552045632'
_publ_section_title
;
2-Aminoanilinium 2-carboxyacetate
;
loop_
    _publ_author_name
    _publ_author_footnote
    _publ_author_address
    'Li-ping Feng' .
;
Department of Chemical & Environmental Engineering
Anyang Institute of Technology
Anyang 455000, People's Republic of China
;
    'Liang Zhao' .
;
Department of Chemical & Environmental Engineering
Anyang Institute of Technology
Anyang 455000, People's Republic of China
;
