# Supplementary material for: 2-Amino­anilinium 2-carb­oxy­acetate
Source: Acta Crystallogr Sect E Struct Rep Online. 2011 Jul 2;67(Pt 8):o1881. doi: 10.1107/S160053681102544X (PMC3212276; doi:10.1107/S160053681102544X)
Supplement: Supplementary file 2 [file e-67-o1881-Isup2.hkl]

# 
# h,k,l, Fc-squared, Fo-squared, sigma(Fo-squared) and status flag 
# 
data_I
_shelx_title ' 1 in P2(1)/n' 
_shelx_refln_list_code          4 
_shelx_F_calc_maximum       60.66 
_exptl_crystal_F_000       448.00 
_reflns_d_resolution_high  0.7687 
 
loop_ 
 _symmetry_equiv_pos_as_xyz 
 'x, y, z' 
 '-x+1/2, y+1/2, -z+1/2' 
 '-x, -y, -z' 
 'x-1/2, -y-1/2, z-1/2' 
 
_cell_length_a    12.7351 
_cell_length_b     5.7448 
_cell_length_c    14.4290 
_cell_angle_alpha  90.000 
_cell_angle_beta  107.384 
_cell_angle_gamma  90.000 
 
_shelx_F_squared_multiplier     1.000 
 
loop_ 
 _refln_index_h 
 _refln_index_k 
 _refln_index_l 
 _refln_F_squared_calc 
 _refln_F_squared_meas 
 _refln_F_squared_sigma 
 _refln_observed_status 
   6   0   0       42.41       34.99      1.57 o 
   8   0   0       85.13      106.65      1.72 o 
  10   0   0       45.22       44.54      1.30 o 
  12   0   0      115.10      113.75      5.83 o 
  14   0   0       49.89       42.83      6.52 o 
   1   1   0      420.54      384.44      1.24 o 
   2   1   0     1597.09     1646.19     11.51 o 
   3   1   0        0.81        3.02      0.25 o 
   4   1   0       93.95       67.00      0.51 o 
   5   1   0       28.98       28.62      0.66 o 
   6   1   0       40.82       34.97      0.75 o 
   7   1   0       10.71       10.65      0.63 o 
   8   1   0        0.48        0.33      0.27 o 
   9   1   0        1.55        1.82      0.34 o 
  10   1   0      356.03      374.43      4.97 o 
  11   1   0      234.78      212.16      3.68 o 
  12   1   0      120.73      126.28      2.90 o 
  13   1   0       21.18       16.18      1.44 o 
  14   1   0       13.47       13.44      1.39 o 
  15   1   0       44.09       47.78      2.81 o 
   0   2   0      124.17       99.32      1.93 o 
   1   2   0      264.73      245.28      1.08 o 
   2   2   0     1182.50     1184.73      4.19 o 
   3   2   0      543.27      589.18      3.46 o 
   4   2   0      636.32      629.13      3.40 o 
   5   2   0     1142.09     1325.13      8.68 o 
   6   2   0      107.58      115.62      0.89 o 
   7   2   0       20.60       16.24      0.54 o 
   8   2   0       49.74       46.84      1.21 o 
   9   2   0      365.37      376.14      5.42 o 
  10   2   0      355.49      335.83      4.86 o 
  11   2   0       27.59       24.79      1.41 o 
  12   2   0        1.13        1.40      0.55 o 
  13   2   0       33.48       29.75      1.77 o 
  14   2   0        5.89        5.35      0.78 o 
  15   2   0       27.79       28.12      2.11 o 
   1   3   0       71.40       71.49      1.04 o 
   2   3   0       43.75       44.54      0.78 o 
   3   3   0      167.04      147.87      1.24 o 
   4   3   0      504.58      559.22      4.07 o 
   5   3   0      216.36      224.96      1.49 o 
   6   3   0        3.71        2.77      0.25 o 
   7   3   0       15.19       14.34      0.68 o 
   8   3   0      319.87      318.17      4.59 o 
   9   3   0      332.82      356.36      5.83 o 
  10   3   0      472.73      448.45      5.23 o 
  11   3   0        0.39        1.18      0.49 o 
  12   3   0        5.98        9.05      0.87 o 
  13   3   0       27.57       26.70      2.51 o 
  14   3   0        7.09        5.96      0.87 o 
   0   4   0      216.83      238.26      6.42 o 
   1   4   0        4.37        2.37      0.26 o 
   2   4   0        0.17        0.42      0.21 o 
   3   4   0      115.89      123.65      1.54 o 
   4   4   0      108.00      118.83      1.39 o 
   5   4   0       29.32       32.41      0.74 o 
   6   4   0        5.95        6.36      0.55 o 
   7   4   0        0.66        0.79      0.45 o 
   8   4   0       14.38       17.54      1.29 o 
   9   4   0        8.68       10.23      1.17 o 
  10   4   0        0.05        0.46      0.66 o 
  11   4   0       14.50       15.29      1.87 o 
  12   4   0       20.10       20.11      1.91 o 
  13   4   0        1.80        2.74      0.63 o 
   1   5   0       40.20       42.79      1.58 o 
   2   5   0        2.56        2.19      0.45 o 
   3   5   0       77.12       82.04      1.64 o 
   4   5   0        5.31        5.41      0.80 o 
   5   5   0      204.15      207.22      3.02 o 
   6   5   0      144.67      137.73      3.77 o 
   7   5   0        2.53        3.33      0.85 o 
   8   5   0        2.06        2.39      0.60 o 
   9   5   0        1.69        1.11      0.61 o 
  10   5   0        0.03        0.57      0.57 o 
  11   5   0       10.55       12.07      1.24 o 
   0   6   0       79.27       83.90      2.53 o 
   1   6   0      191.82      193.13      4.83 o 
   2   6   0        6.97        7.62      0.83 o 
   3   6   0        1.12        1.59      0.65 o 
   4   6   0       67.96       67.26      7.34 o 
   5   6   0       14.26       11.77      1.68 o 
   6   6   0       32.70       29.98      2.79 o 
   7   6   0        5.64        3.46      0.88 o 
   8   6   0        0.11        0.88      0.83 o 
   9   6   0        2.59        2.89      1.10 o 
   1   7   0       12.30       11.96      1.08 o 
   2   7   0        0.27        1.05      0.52 o 
   3   7   0        2.70        2.61      0.87 o 
   4   7   0        4.67        3.68      1.18 o 
   5   7   0        8.24        7.38      1.38 o 
 -15   0   1       16.15       21.39      3.07 o 
 -13   0   1      184.91      163.67      5.91 o 
 -11   0   1      813.88      791.87     12.60 o 
  -9   0   1      233.56      232.30      3.73 o 
  -7   0   1      738.92      779.06     13.02 o 
  -5   0   1     2616.83     2718.23     91.89 o 
  -3   0   1      430.98      383.53      2.90 o 
  -1   0   1     3679.60       -0.04      0.14 o 
   3   0   1       13.07        1.69      0.65 o 
   5   0   1      701.43      758.80      4.19 o 
   7   0   1       13.22       12.79      1.12 o 
   9   0   1      298.01      276.23      2.96 o 
  11   0   1       62.13       60.40      1.84 o 
  13   0   1       50.63       49.71      2.54 o 
  15   0   1       11.12       13.53      2.63 o 
 -15   1   1        0.44        1.25      0.82 o 
 -14   1   1        7.36        9.55      1.16 o 
 -13   1   1        4.99        8.42      1.08 o 
 -12   1   1       36.28       33.59      1.19 o 
 -11   1   1        5.89        4.14      0.65 o 
 -10   1   1      150.53      148.93      2.21 o 
  -9   1   1       79.47       78.09      1.10 o 
  -8   1   1      120.21      115.27      2.92 o 
  -7   1   1      158.00      143.60      2.42 o 
  -6   1   1      287.13      283.65      1.40 o 
  -5   1   1     1009.44     1001.90      6.80 o 
  -4   1   1      974.45     1046.09     13.10 o 
  -3   1   1      147.74      152.90      0.70 o 
  -1   1   1      946.77      866.42      5.50 o 
   1   1   1       44.93       39.06      0.43 o 
   2   1   1       59.22       61.11      0.56 o 
   3   1   1      669.98      579.15      2.35 o 
   4   1   1      247.92      239.18      1.25 o 
   5   1   1        1.39        0.46      0.35 o 
   6   1   1     1813.45     1935.02     27.22 o 
   7   1   1        3.77        6.84      0.62 o 
   8   1   1      162.66      154.12      1.35 o 
   9   1   1       16.95       18.68      1.32 o 
  10   1   1      230.78      233.93      4.44 o 
  11   1   1        1.25        1.25      0.60 o 
  12   1   1       74.42       71.72      1.73 o 
  13   1   1       25.53       28.18      1.94 o 
  14   1   1       16.27       18.80      1.51 o 
  15   1   1       34.80       43.50      3.14 o 
 -15   2   1       10.76        9.24      1.27 o 
 -14   2   1      102.64      107.93      2.97 o 
 -13   2   1       20.31       20.70      2.29 o 
 -12   2   1        2.81        1.36      0.46 o 
 -11   2   1      140.56      136.78      1.99 o 
 -10   2   1      614.88      592.46      7.54 o 
  -9   2   1      270.83      255.93      2.27 o 
  -8   2   1       52.42       47.39      1.50 o 
  -7   2   1       12.67       14.28      0.91 o 
  -6   2   1      603.08      679.48      4.96 o 
  -5   2   1      158.98      154.79      2.17 o 
  -4   2   1      631.48      661.51      2.40 o 
  -3   2   1     1111.38     1127.95      5.71 o 
  -2   2   1       58.15       44.65      0.32 o 
  -1   2   1      200.69      176.51      1.35 o 
   1   2   1        9.68        9.11      0.30 o 
   2   2   1      400.70      474.63      3.23 o 
   3   2   1     1823.20     1801.25     23.70 o 
   4   2   1      371.17      425.55      3.93 o 
   5   2   1        0.01       -0.20      0.36 o 
   6   2   1      362.35      375.41      2.64 o 
   7   2   1        0.38        0.99      0.25 o 
   8   2   1        8.38       10.05      0.54 o 
   9   2   1       79.13       77.50      1.63 o 
  10   2   1        4.05        2.81      0.53 o 
  11   2   1        5.16        3.18      0.73 o 
  12   2   1        0.04        0.76      0.56 o 
  13   2   1        9.55       10.85      1.35 o 
  14   2   1        1.42        1.68      0.78 o 
 -14   3   1        0.09        0.20      0.80 o 
 -13   3   1       16.23       16.55      1.37 o 
 -12   3   1        0.87        1.16      0.56 o 
 -11   3   1        9.78        8.06      0.85 o 
 -10   3   1       61.17       66.67      1.68 o 
  -9   3   1        0.27        0.59      0.43 o 
  -8   3   1        9.19        9.47      1.10 o 
  -7   3   1       28.51       28.19      1.42 o 
  -6   3   1      158.37      142.63      1.38 o 
  -5   3   1      167.15      184.70      1.04 o 
  -4   3   1      930.10      932.94      5.37 o 
  -3   3   1      133.68      147.92      1.01 o 
  -2   3   1      162.48      170.89      2.28 o 
  -1   3   1      550.59      632.03      6.38 o 
   0   3   1      416.16      452.12      3.06 o 
   1   3   1      361.85      396.01      1.68 o 
   2   3   1       71.38       75.16      1.13 o 
   3   3   1        5.54        9.17      0.50 o 
   4   3   1      122.62      147.82      1.61 o 
   5   3   1       23.01       24.17      0.49 o 
   6   3   1       39.18       38.90      0.65 o 
   7   3   1      219.57      206.26      3.29 o 
   8   3   1      685.07      677.72     11.02 o 
   9   3   1      185.97      180.09      3.14 o 
  10   3   1      168.61      160.99      3.40 o 
  11   3   1       46.93       39.52      1.75 o 
  12   3   1       40.17       45.18      2.51 o 
  13   3   1        6.27        5.19      0.64 o 
  14   3   1       79.19       92.41      1.89 o 
 -13   4   1       30.43       25.10      2.16 o 
 -12   4   1        0.08        1.51      0.71 o 
 -11   4   1       17.69       14.01      1.51 o 
 -10   4   1       35.23       31.98      1.93 o 
  -9   4   1        7.10        8.76      0.94 o 
  -8   4   1        5.06        3.55      0.96 o 
  -7   4   1      139.67      140.10      2.64 o 
  -6   4   1      164.62      160.65      2.48 o 
  -5   4   1      310.05      307.97      3.76 o 
  -4   4   1      270.57      271.89      3.44 o 
  -3   4   1        3.81        7.51      0.74 o 
  -2   4   1        8.42        6.54      0.65 o 
  -1   4   1        0.87        0.71      0.26 o 
   0   4   1      352.51      350.66      4.05 o 
   1   4   1       16.44       12.57      0.64 o 
   2   4   1        8.28        7.60      0.42 o 
   3   4   1        0.21        0.60      0.26 o 
   4   4   1        8.65        7.84      0.66 o 
   5   4   1      214.41      219.15      2.97 o 
   6   4   1        6.56        7.37      0.65 o 
   7   4   1        5.20        4.96      0.76 o 
   8   4   1       48.84       44.96      1.22 o 
   9   4   1        1.94        1.15      0.55 o 
  10   4   1       91.69       98.92      2.74 o 
  11   4   1       17.30       14.74      1.68 o 
  12   4   1        0.25        0.56      0.69 o 
  13   4   1        0.17        1.00      0.90 o 
 -11   5   1        0.09        0.18      0.71 o 
 -10   5   1        3.01        1.86      0.65 o 
  -9   5   1        0.01        0.40      0.60 o 
  -8   5   1        1.75        2.08      0.70 o 
  -7   5   1       71.70       73.88      1.69 o 
  -6   5   1       13.57       13.80      1.60 o 
  -5   5   1        0.20       -0.14      0.58 o 
  -4   5   1       26.01       24.65      1.28 o 
  -3   5   1        0.90        0.59      0.45 o 
  -2   5   1        0.81        0.92      0.44 o 
  -1   5   1      335.09      350.77      4.64 o 
   0   5   1        0.06        0.98      0.60 o 
   1   5   1       89.78       92.83      1.76 o 
   2   5   1       16.89       14.45      0.59 o 
   3   5   1       24.78       23.32      0.92 o 
   4   5   1      347.40      362.60      6.54 o 
   5   5   1      171.22      166.54      3.66 o 
   6   5   1      332.71      332.45      7.35 o 
   7   5   1       66.27       59.53      1.70 o 
   8   5   1        0.48        1.48      0.54 o 
   9   5   1        3.69        3.86      0.81 o 
  10   5   1        0.00        1.31      0.58 o 
  11   5   1       29.44       34.84      3.63 o 
  -9   6   1        3.64        3.30      0.80 o 
  -8   6   1       10.73        9.17      1.24 o 
  -7   6   1        0.17        0.81      0.52 o 
  -6   6   1        1.10        1.47      0.62 o 
  -5   6   1        7.73        7.90      1.12 o 
  -4   6   1        1.60        2.05      0.65 o 
  -3   6   1       25.73       26.16      1.32 o 
  -2   6   1        4.59        4.10      0.62 o 
  -1   6   1        8.08        7.22      0.74 o 
   0   6   1       96.44      103.02      2.12 o 
   1   6   1       40.44       39.68      1.65 o 
   2   6   1        2.41        2.77      0.69 o 
   3   6   1       37.20       36.84      1.69 o 
   4   6   1       14.41       15.78      1.84 o 
   5   6   1       16.06       15.40      1.66 o 
   6   6   1        1.54        0.64      0.49 o 
   7   6   1       14.35       12.59      1.16 o 
   8   6   1        1.20        1.62      2.19 o 
   9   6   1        1.83        2.76      1.26 o 
  -5   7   1        0.17        2.00      0.87 o 
  -4   7   1        2.05        1.83      0.56 o 
  -3   7   1        4.80        4.46      1.67 o 
  -2   7   1        0.01        0.71      0.43 o 
  -1   7   1       45.38       42.18      1.80 o 
   0   7   1       17.62       12.85      1.19 o 
   1   7   1        0.54        0.10      0.43 o 
   2   7   1        2.72        2.25      0.74 o 
   3   7   1        0.00        1.28      0.49 o 
   4   7   1        0.30        1.15      0.52 o 
   5   7   1       10.28       11.98      1.66 o 
 -16   0   2        5.34        6.59      1.58 o 
 -14   0   2      136.74      138.15      9.84 o 
 -12   0   2       38.44       44.70      1.58 o 
 -10   0   2     2513.19     2519.52     10.24 o 
  -8   0   2      772.09      848.14      7.06 o 
  -6   0   2     2581.12     2770.66    219.91 o 
  -4   0   2     2356.29     2351.75     79.46 o 
  -2   0   2      136.52       98.59      0.59 o 
   0   0   2       11.98       10.10      0.46 o 
   2   0   2      166.32      242.39      2.72 o 
   4   0   2     2069.78     2210.66     63.70 o 
   8   0   2      398.02      396.31      7.02 o 
  10   0   2      287.56      308.66      5.36 o 
  12   0   2        0.34        1.18      0.70 o 
  14   0   2        2.58        4.62      1.14 o 
 -16   1   2       31.66       31.47      3.34 o 
 -15   1   2        0.67        0.94      0.83 o 
 -14   1   2        0.28        1.04      0.72 o 
 -13   1   2        0.58        0.03      0.65 o 
 -12   1   2        0.38        1.28      0.63 o 
 -11   1   2        4.60        3.60      0.63 o 
 -10   1   2       35.19       36.45      2.13 o 
  -9   1   2      131.04      139.53      3.64 o 
  -8   1   2      230.79      247.30      4.45 o 
  -7   1   2      120.74      134.54      2.03 o 
  -6   1   2     1880.89     1992.89     34.90 o 
  -5   1   2      108.41      119.31      1.14 o 
  -4   1   2      210.04      198.43      1.06 o 
  -3   1   2       17.49       10.14      0.23 o 
  -2   1   2       57.21       73.43      0.75 o 
  -1   1   2      146.19      136.04      0.83 o 
   1   1   2      273.57      290.95      1.14 o 
   2   1   2       79.91       82.38      0.72 o 
   3   1   2       41.10       30.07      0.45 o 
   4   1   2     1877.12     1814.49      7.15 o 
   5   1   2      124.60      123.41      2.33 o 
   6   1   2       78.02       69.77      1.43 o 
   7   1   2        6.53        7.80      0.71 o 
   8   1   2        8.24        5.17      0.59 o 
   9   1   2        0.14        1.10      0.47 o 
  10   1   2      316.40      309.15      3.74 o 
  11   1   2      195.40      181.57      2.55 o 
  12   1   2        2.84        2.85      0.67 o 
  13   1   2        2.73        1.95      0.64 o 
  14   1   2       17.63       14.46      1.23 o 
  15   1   2        3.58        4.76      0.93 o 
 -15   2   2      174.73      207.48      5.76 o 
 -14   2   2       20.29       20.45      1.90 o 
 -13   2   2       18.59       23.72      1.46 o 
 -12   2   2        1.87        2.27      0.66 o 
 -11   2   2       22.83       26.88      1.57 o 
 -10   2   2      259.29      273.79      3.94 o 
  -9   2   2        2.00        1.46      0.61 o 
  -8   2   2       65.40       70.57      1.40 o 
  -7   2   2       92.21       94.38      1.76 o 
  -6   2   2        0.04        0.87      0.31 o 
  -5   2   2      346.68      352.26      2.07 o 
  -4   2   2      536.61      547.52      1.98 o 
  -3   2   2       27.49       39.03      0.34 o 
  -2   2   2        1.46        1.26      0.21 o 
  -1   2   2      781.37      719.90      3.43 o 
   0   2   2     1922.03     1920.92     34.37 o 
   1   2   2      398.67      459.07      2.78 o 
   2   2   2     1362.37     1385.21      6.19 o 
   3   2   2      238.28      238.41      1.18 o 
   4   2   2      121.89      114.26      1.62 o 
   5   2   2      968.21     1043.87      9.38 o 
   6   2   2        2.41        2.31      0.45 o 
   7   2   2      122.84      115.98      1.53 o 
   8   2   2      424.51      442.21      5.14 o 
   9   2   2      174.19      181.44      2.53 o 
  10   2   2       44.26       38.35      1.53 o 
  11   2   2        2.59        3.06      0.69 o 
  12   2   2       26.01       22.49      2.07 o 
  13   2   2       26.44       29.56      3.12 o 
  14   2   2        4.38        4.03      0.72 o 
 -14   3   2       14.57       13.52      1.61 o 
 -13   3   2        3.51        4.08      0.59 o 
 -12   3   2       55.75       51.33      2.00 o 
 -11   3   2        4.19        5.25      0.80 o 
 -10   3   2       34.62       32.67      1.74 o 
  -9   3   2      101.13      102.20      1.93 o 
  -8   3   2       30.36       30.33      1.28 o 
  -7   3   2       49.58       50.65      1.23 o 
  -6   3   2        0.07        0.18      0.24 o 
  -5   3   2      993.77     1088.28      4.64 o 
  -4   3   2      845.59      863.30      4.34 o 
  -3   3   2      299.69      340.43      3.67 o 
  -2   3   2       50.01       55.49      1.08 o 
  -1   3   2      127.38      133.43      2.81 o 
   0   3   2      897.08      983.08      7.87 o 
   1   3   2     1065.94     1149.55      6.17 o 
   2   3   2      429.56      419.16      2.62 o 
   3   3   2      187.02      210.78      1.50 o 
   4   3   2       13.36       11.96      0.92 o 
   5   3   2      296.06      306.64      3.44 o 
   6   3   2      102.60      104.16      1.74 o 
   7   3   2      306.53      312.26      4.04 o 
   8   3   2       92.33       97.16      1.84 o 
   9   3   2      128.65      135.15      2.00 o 
  10   3   2       31.00       29.23      1.69 o 
  11   3   2       45.15       41.66      2.14 o 
  12   3   2        0.69        0.90      0.45 o 
  13   3   2        0.25        0.96      0.59 o 
 -13   4   2       36.23       36.32      2.38 o 
 -12   4   2        4.21        7.23      1.08 o 
 -11   4   2        0.36        1.13      1.00 o 
 -10   4   2       83.41       78.58      2.07 o 
  -9   4   2       33.34       36.38      1.49 o 
  -8   4   2        2.04        1.81      0.53 o 
  -7   4   2       12.62        8.74      1.26 o 
  -6   4   2      220.34      213.93      5.15 o 
  -5   4   2        0.35        1.68      0.47 o 
  -4   4   2       95.82      103.06      2.20 o 
  -3   4   2       48.59       47.62      1.52 o 
  -2   4   2       68.07       60.20      1.43 o 
  -1   4   2       14.37       14.86      1.15 o 
   0   4   2       31.92       30.02      0.75 o 
   1   4   2        1.12        1.06      0.31 o 
   2   4   2       22.75       26.53      0.78 o 
   3   4   2      265.47      280.94      2.07 o 
   4   4   2      163.95      175.97      1.57 o 
   5   4   2      307.27      324.49      4.26 o 
   6   4   2        0.02        0.66      0.36 o 
   7   4   2        9.95        9.42      0.95 o 
   8   4   2       61.31       60.55      1.50 o 
   9   4   2       52.43       52.87      1.37 o 
  10   4   2       18.28       18.17      1.88 o 
  11   4   2       15.05       13.40      1.35 o 
  12   4   2        0.11        1.10      0.90 o 
 -12   5   2        0.98        1.24      0.52 o 
 -11   5   2        2.10        3.06      0.60 o 
 -10   5   2        0.19        0.72      0.47 o 
  -9   5   2        7.46        7.19      1.02 o 
  -8   5   2       24.58       25.03      1.89 o 
  -7   5   2      245.22      246.97      4.76 o 
  -6   5   2       24.72       20.75      1.69 o 
  -5   5   2      524.70      576.86      7.93 o 
  -4   5   2        4.34        2.70      0.54 o 
  -3   5   2        0.03       -0.01      0.54 o 
  -2   5   2      469.10      509.68      7.35 o 
  -1   5   2        3.16        3.52      0.55 o 
   0   5   2      429.61      430.20      5.67 o 
   1   5   2        0.04        0.61      0.42 o 
   2   5   2        5.04        5.57      0.59 o 
   3   5   2        0.00        0.86      0.35 o 
   4   5   2       44.60       38.84      0.97 o 
   5   5   2       77.16       77.00      2.32 o 
   6   5   2       81.11       78.12      1.67 o 
   7   5   2        8.08        7.47      0.97 o 
   8   5   2        1.78        2.26      0.63 o 
   9   5   2        5.71        3.94      0.78 o 
  10   5   2        3.26        5.95      0.96 o 
  11   5   2        1.85        4.01      0.95 o 
  -9   6   2        1.47        2.14      0.59 o 
  -8   6   2        1.19        1.04      0.58 o 
  -7   6   2       19.40       16.16      1.36 o 
  -6   6   2       26.04       23.43      1.85 o 
  -5   6   2       10.16        9.28      1.52 o 
  -4   6   2        1.38        1.90      0.58 o 
  -3   6   2       10.87        9.69      1.34 o 
  -2   6   2        0.42        0.24      0.53 o 
  -1   6   2       37.81       39.12      1.71 o 
   0   6   2       93.15       90.80      2.42 o 
   1   6   2       17.50       15.57      1.19 o 
   2   6   2       22.46       22.39      1.54 o 
   3   6   2       11.81       11.42      0.88 o 
   4   6   2        4.95        2.81      0.60 o 
   5   6   2      250.93      270.72      5.33 o 
   6   6   2        5.23        3.75      1.39 o 
   7   6   2        9.66        7.57      1.33 o 
   8   6   2        0.37        0.52      1.44 o 
  -5   7   2       17.78       16.58      1.68 o 
  -4   7   2       21.12       20.50      2.95 o 
  -3   7   2        0.25        1.45      0.77 o 
  -2   7   2        2.93        2.38      0.79 o 
  -1   7   2        0.19        0.36      0.58 o 
   0   7   2       26.89       24.82      2.33 o 
   1   7   2        0.14        0.56      0.47 o 
   2   7   2       12.46       13.41      1.88 o 
   3   7   2       28.30       28.45      3.51 o 
   4   7   2        3.43        6.15      1.44 o 
 -15   0   3        4.07        5.39      1.30 o 
 -13   0   3       48.41       48.92      6.48 o 
 -11   0   3        9.60        7.19      1.08 o 
  -9   0   3      515.34      517.21      4.87 o 
  -7   0   3       87.52      101.78      2.42 o 
  -5   0   3      670.30      629.43      6.29 o 
  -3   0   3     2611.64     2210.76     52.78 o 
  -1   0   3     1395.18     1247.53      7.16 o 
   1   0   3     1616.06     1451.48     23.82 o 
   3   0   3      517.60      493.22      2.71 o 
   5   0   3     1607.99     1615.56     15.20 o 
   7   0   3      102.30      109.01      1.75 o 
   9   0   3       33.35       29.40      2.66 o 
  11   0   3      371.44      339.37      8.19 o 
  13   0   3       11.09       12.63      1.97 o 
 -16   1   3        4.69        3.44      0.72 o 
 -15   1   3       21.90       22.74      2.24 o 
 -14   1   3       82.76       84.25      3.28 o 
 -13   1   3       25.03       26.40      1.32 o 
 -12   1   3       42.43       43.51      1.74 o 
 -11   1   3      182.03      179.55      3.66 o 
 -10   1   3      132.98      133.91      2.58 o 
  -9   1   3      676.78      666.82      9.73 o 
  -8   1   3       15.85       21.79      0.84 o 
  -7   1   3       45.02       33.08      0.75 o 
  -6   1   3      258.65      283.38      2.31 o 
  -5   1   3        5.84       12.11      0.49 o 
  -3   1   3        8.17        5.28      0.29 o 
  -1   1   3      438.89      364.97      1.90 o 
   1   1   3      283.73      230.39      1.10 o 
   2   1   3      808.48      777.58      3.76 o 
   3   1   3        0.50        1.18      0.29 o 
   4   1   3      285.87      319.36      2.81 o 
   5   1   3      940.65     1027.45      7.82 o 
   6   1   3       20.64       20.86      0.84 o 
   7   1   3       35.53       38.79      0.96 o 
   8   1   3       14.64       12.33      0.88 o 
   9   1   3      158.86      152.02      2.34 o 
  10   1   3       33.15       28.92      1.96 o 
  11   1   3      346.10      328.78      6.12 o 
  12   1   3       25.29       25.39      1.39 o 
  13   1   3        1.14        3.12      0.54 o 
  14   1   3        1.19        1.23      0.50 o 
 -15   2   3        0.94        1.57      1.00 o 
 -14   2   3       15.01       16.74      1.28 o 
 -13   2   3       17.59       15.19      1.31 o 
 -12   2   3       15.63       18.85      1.05 o 
 -11   2   3       50.47       57.02      1.71 o 
 -10   2   3       19.15       16.66      1.44 o 
  -9   2   3      175.95      184.60      1.83 o 
  -8   2   3      199.18      207.71      2.64 o 
  -7   2   3       61.20       56.59      0.89 o 
  -6   2   3      171.30      174.80      1.51 o 
  -5   2   3       76.84       76.25      1.36 o 
  -4   2   3      432.50      472.66      3.18 o 
  -3   2   3       49.96       48.51      0.74 o 
  -2   2   3      114.57      113.55      0.68 o 
  -1   2   3      293.74      304.38      1.59 o 
   0   2   3      314.30      294.91      1.32 o 
   1   2   3      507.80      550.11      3.05 o 
   2   2   3      691.78      703.86      2.67 o 
   3   2   3      117.05      114.40      1.60 o 
   4   2   3       15.44       19.85      0.79 o 
   5   2   3       77.93       79.34      1.45 o 
   6   2   3      292.40      287.80      1.95 o 
   7   2   3      425.90      418.10      4.39 o 
   8   2   3      486.24      483.18      6.13 o 
   9   2   3       11.44        9.80      0.97 o 
  10   2   3        0.13        1.66      0.53 o 
  11   2   3      135.40      133.61      2.62 o 
  12   2   3       35.37       41.73      2.01 o 
  13   2   3        3.76        2.71      0.58 o 
  14   2   3       17.21       19.76      1.89 o 
 -15   3   3        1.04        1.65      0.57 o 
 -14   3   3       41.71       47.92      2.34 o 
 -13   3   3        1.90        2.01      0.62 o 
 -12   3   3       40.57       35.46      1.83 o 
 -11   3   3        3.53        1.65      0.69 o 
 -10   3   3      416.01      441.17      5.39 o 
  -9   3   3        0.11        0.39      0.49 o 
  -8   3   3        0.04        1.68      0.47 o 
  -7   3   3        5.96        6.13      0.78 o 
  -6   3   3      284.92      314.66      2.81 o 
  -5   3   3      613.16      664.10      4.28 o 
  -4   3   3       72.25       69.23      1.05 o 
  -3   3   3      168.42      178.99      2.62 o 
  -2   3   3      130.66      145.76      1.35 o 
  -1   3   3        9.83        9.81      1.15 o 
   0   3   3       47.75       41.28      0.86 o 
   1   3   3      797.18      849.60      9.92 o 
   2   3   3      771.80      757.90      9.03 o 
   3   3   3       97.91      104.87      1.00 o 
   4   3   3      249.50      252.96      2.72 o 
   5   3   3       36.01       38.34      0.88 o 
   6   3   3       78.20       78.92      1.06 o 
   7   3   3        1.80        2.05      0.54 o 
   8   3   3        5.00        4.62      0.56 o 
   9   3   3      139.55      130.74      3.25 o 
  10   3   3       20.18       21.45      1.96 o 
  11   3   3       26.43       25.08      2.49 o 
  12   3   3        2.14        2.63      0.71 o 
  13   3   3        8.93        6.57      0.99 o 
 -13   4   3       28.32       30.88      2.34 o 
 -12   4   3        3.14        2.36      0.69 o 
 -11   4   3        0.45        0.32      0.69 o 
 -10   4   3      164.12      161.25      3.45 o 
  -9   4   3       15.07       13.17      1.48 o 
  -8   4   3       30.25       32.49      1.48 o 
  -7   4   3      210.69      207.10      3.25 o 
  -6   4   3      220.76      214.02      6.93 o 
  -5   4   3        1.20        1.81      0.53 o 
  -4   4   3       17.32       14.65      0.85 o 
  -3   4   3       25.75       28.17      0.87 o 
  -2   4   3      231.13      228.12      4.37 o 
  -1   4   3      296.06      315.23      3.77 o 
   0   4   3       11.89       12.66      0.44 o 
   1   4   3      518.31      565.00      5.79 o 
   2   4   3      190.62      183.07      2.11 o 
   3   4   3       23.54       19.63      0.78 o 
   4   4   3        1.24        0.64      0.49 o 
   5   4   3       38.03       30.27      0.86 o 
   6   4   3      169.30      151.20      2.39 o 
   7   4   3       34.90       30.12      1.05 o 
   8   4   3       78.29       81.63      1.52 o 
   9   4   3        6.22        5.66      0.75 o 
  10   4   3        2.05        1.45      0.66 o 
  11   4   3       19.54       20.88      2.96 o 
  12   4   3        0.61        1.53      0.94 o 
 -12   5   3        0.29        0.88      0.58 o 
 -11   5   3        2.96        3.49      0.84 o 
 -10   5   3        0.92        1.72      0.59 o 
  -9   5   3       20.59       19.64      1.69 o 
  -8   5   3       13.55       17.64      1.51 o 
  -7   5   3       35.49       33.96      1.36 o 
  -6   5   3      175.69      183.96      4.14 o 
  -5   5   3       10.57        9.06      1.22 o 
  -4   5   3      169.90      186.51      3.14 o 
  -3   5   3      126.16      133.63      2.59 o 
  -2   5   3      104.53      110.93      2.07 o 
  -1   5   3      415.22      423.78      5.45 o 
   0   5   3       31.01       32.77      1.29 o 
   1   5   3        9.39       10.03      0.72 o 
   2   5   3        0.15        0.39      0.39 o 
   3   5   3       23.50       21.44      1.47 o 
   4   5   3        5.78        9.34      0.87 o 
   5   5   3       28.97       33.00      2.35 o 
   6   5   3        0.00        0.78      0.55 o 
   7   5   3       18.78       21.88      2.07 o 
   8   5   3        5.45        6.47      1.17 o 
   9   5   3        0.24        0.97      0.79 o 
  10   5   3       15.46       18.61      1.84 o 
  -9   6   3        0.04        0.75      0.60 o 
  -8   6   3        3.52        3.10      0.75 o 
  -7   6   3        2.85        3.78      0.94 o 
  -6   6   3       54.00       57.95      3.82 o 
  -5   6   3       55.42       57.56      2.81 o 
  -4   6   3       25.95       25.35      2.16 o 
  -3   6   3        8.23        8.32      1.32 o 
  -2   6   3        9.15        9.96      1.03 o 
  -1   6   3        5.79        6.80      0.88 o 
   0   6   3        1.90        0.90      0.81 o 
   1   6   3        8.35        8.47      1.04 o 
   2   6   3        9.08        7.58      0.82 o 
   3   6   3       21.87       21.94      2.44 o 
   4   6   3       49.47       44.90      4.64 o 
   5   6   3        2.67        0.79      0.95 o 
   6   6   3        1.45        2.45      1.09 o 
   7   6   3        2.40        1.50      0.77 o 
   8   6   3        0.03        1.49      0.92 o 
  -5   7   3        2.22        1.79      0.72 o 
  -4   7   3        0.10        0.08      0.78 o 
  -3   7   3       10.82       10.43      1.48 o 
  -2   7   3        3.90        2.94      0.86 o 
  -1   7   3        9.57        8.21      0.89 o 
   0   7   3        0.03        0.77      0.38 o 
   1   7   3        0.64        0.76      0.88 o 
   2   7   3        3.14        2.16      1.01 o 
   3   7   3        3.30        4.00      1.10 o 
   4   7   3       15.60       17.42      3.42 o 
 -16   0   4       14.31       21.69      3.07 o 
 -14   0   4        7.91        9.38      1.52 o 
 -12   0   4      236.14      239.46      4.08 o 
 -10   0   4      111.63      122.44      1.83 o 
  -8   0   4        0.24        1.46      0.52 o 
  -6   0   4     1287.98     1402.52     22.01 o 
  -4   0   4        0.00        2.29      0.72 o 
   2   0   4     1576.45     1535.83     15.04 o 
   4   0   4     2173.34     2034.93    137.91 o 
   6   0   4       80.95      118.01      4.23 o 
   8   0   4       64.51       70.09      1.60 o 
  10   0   4      630.05      633.29      6.05 o 
  12   0   4       21.97       20.95      2.23 o 
  14   0   4       76.96       81.91      6.34 o 
 -16   1   4        3.46        2.89      1.00 o 
 -15   1   4        0.92        2.60      0.88 o 
 -14   1   4       82.58       85.92      2.98 o 
 -13   1   4       70.05       61.26      1.78 o 
 -12   1   4        4.53        6.97      0.96 o 
 -11   1   4        9.00        8.79      0.89 o 
 -10   1   4        0.02        0.74      0.63 o 
  -9   1   4       12.39       11.74      0.81 o 
  -8   1   4       29.50       26.56      0.80 o 
  -7   1   4      111.87      118.08      1.30 o 
  -6   1   4      960.09      998.68     10.14 o 
  -5   1   4      673.11      705.50      3.48 o 
  -4   1   4        7.22        5.94      0.64 o 
  -3   1   4       46.58       53.04      0.56 o 
  -1   1   4       23.61       24.87      0.64 o 
   1   1   4     1914.37     2046.70     14.15 o 
   2   1   4        0.34       -0.19      0.31 o 
   3   1   4        0.76        1.74      0.47 o 
   4   1   4      193.71      233.69      2.47 o 
   5   1   4       43.59       55.56      1.24 o 
   6   1   4        8.31        9.17      0.70 o 
   7   1   4        3.41        4.56      0.54 o 
   8   1   4      107.40      104.43      1.94 o 
   9   1   4      313.48      308.81      3.82 o 
  10   1   4        5.31        3.90      0.59 o 
  11   1   4        0.17        0.46      0.55 o 
  12   1   4        4.14        2.63      0.67 o 
  13   1   4        1.35        1.93      0.68 o 
  14   1   4        4.04        3.62      0.68 o 
 -15   2   4        1.37        1.94      0.60 o 
 -14   2   4        6.54        6.12      0.99 o 
 -13   2   4        8.44        7.63      0.88 o 
 -12   2   4       56.06       54.73      2.09 o 
 -11   2   4       53.30       51.60      1.71 o 
 -10   2   4      387.82      371.88      7.52 o 
  -9   2   4      261.26      277.01      2.42 o 
  -8   2   4       68.79       61.85      1.36 o 
  -7   2   4       55.05       64.81      1.02 o 
  -6   2   4      298.27      318.22      2.78 o 
  -5   2   4      959.71     1032.68      3.79 o 
  -4   2   4     1424.13     1518.75      9.64 o 
  -3   2   4      220.89      188.41      2.28 o 
  -2   2   4      661.37      686.91      4.19 o 
  -1   2   4      159.91      171.35      1.74 o 
   0   2   4       57.46       60.76      0.93 o 
   1   2   4      936.31      982.33      5.05 o 
   2   2   4        5.95        6.90      0.53 o 
   3   2   4      188.38      201.25      1.45 o 
   4   2   4        1.34        0.84      0.32 o 
   5   2   4       24.20       23.57      0.86 o 
   6   2   4       14.88       13.11      1.07 o 
   7   2   4      242.56      232.95      4.06 o 
   8   2   4      867.38      899.19     16.51 o 
   9   2   4       23.35       23.36      1.38 o 
  10   2   4      142.52      139.56      3.27 o 
  11   2   4       79.69       68.38      2.05 o 
  12   2   4        2.98        5.10      0.72 o 
  13   2   4        3.94        2.64      0.72 o 
 -15   3   4       64.87       70.82      1.82 o 
 -14   3   4        5.83        4.60      0.67 o 
 -13   3   4        5.25        4.92      0.81 o 
 -12   3   4      160.76      148.81      2.60 o 
 -11   3   4      144.98      154.42      3.29 o 
 -10   3   4      294.57      275.66      3.51 o 
  -9   3   4       59.55       57.00      1.22 o 
  -8   3   4        9.57        9.49      0.94 o 
  -7   3   4       32.47       33.39      0.84 o 
  -6   3   4        1.63        0.69      0.20 o 
  -5   3   4      275.00      272.72      1.72 o 
  -4   3   4       54.91       50.40      1.24 o 
  -3   3   4        0.06        0.76      0.40 o 
  -2   3   4       23.50       25.14      0.83 o 
  -1   3   4       49.73       38.99      1.07 o 
   0   3   4       38.20       43.52      1.00 o 
   1   3   4      191.45      192.58      2.99 o 
   2   3   4      185.75      183.76      1.39 o 
   3   3   4       61.67       64.37      0.93 o 
   4   3   4       21.46       17.19      0.75 o 
   5   3   4      269.86      301.90      2.60 o 
   6   3   4       55.48       54.20      1.62 o 
   7   3   4      154.95      156.49      2.21 o 
   8   3   4        2.20        2.13      0.59 o 
   9   3   4       55.89       58.04      1.60 o 
  10   3   4       49.01       51.54      1.96 o 
  11   3   4       54.06       54.61      2.36 o 
  12   3   4        5.00        5.57      0.85 o 
  13   3   4       13.15       10.54      1.16 o 
 -13   4   4        0.00        0.85      0.62 o 
 -12   4   4        2.68        1.41      0.54 o 
 -11   4   4       25.18       27.60      1.88 o 
 -10   4   4      136.22      140.83      3.06 o 
  -9   4   4       22.49       24.05      1.66 o 
  -8   4   4      141.11      142.72      2.53 o 
  -7   4   4       28.01       32.84      2.15 o 
  -6   4   4       16.90       20.61      1.37 o 
  -5   4   4       62.88       64.99      1.35 o 
  -4   4   4       17.78       17.33      1.07 o 
  -3   4   4       20.47       21.58      0.78 o 
  -2   4   4        0.00        0.72      0.62 o 
  -1   4   4        0.04        0.48      0.45 o 
   0   4   4        1.68        1.55      0.30 o 
   1   4   4       26.13       23.39      0.69 o 
   2   4   4       30.87       30.66      0.63 o 
   3   4   4      114.80      118.10      2.08 o 
   4   4   4      439.10      451.17      5.81 o 
   5   4   4      210.37      202.31      2.86 o 
   6   4   4       26.86       23.51      0.76 o 
   7   4   4       95.86      101.73      2.24 o 
   8   4   4        2.73        1.63      0.61 o 
   9   4   4        7.18        6.92      0.89 o 
  10   4   4       37.96       39.32      2.41 o 
  11   4   4       26.55       24.03      3.48 o 
 -12   5   4        0.95        1.37      0.61 o 
 -11   5   4       10.00       10.28      1.17 o 
 -10   5   4        0.04        0.85      0.86 o 
  -9   5   4        2.14        2.09      0.69 o 
  -8   5   4       32.70       30.94      1.62 o 
  -7   5   4        1.15        0.61      0.69 o 
  -6   5   4        2.62        2.52      0.67 o 
  -5   5   4       56.35       59.25      1.72 o 
  -4   5   4        0.79        1.53      0.43 o 
  -3   5   4      113.84      117.23      2.42 o 
  -2   5   4       42.81       44.07      1.54 o 
  -1   5   4       55.65       49.86      1.27 o 
   0   5   4        0.23        1.97      0.51 o 
   1   5   4        0.00        0.29      0.46 o 
   2   5   4        7.36        8.42      0.79 o 
   3   5   4       24.19       20.68      0.98 o 
   4   5   4       97.31       88.88      2.87 o 
   5   5   4       22.45       17.28      2.24 o 
   6   5   4        0.00        0.73      0.85 o 
   7   5   4        2.08        2.98      0.78 o 
   8   5   4        0.24        1.35      0.74 o 
   9   5   4        9.48       11.69      1.18 o 
  10   5   4        3.38        4.15      1.17 o 
  -9   6   4        0.38        0.78      0.57 o 
  -8   6   4       19.64       17.74      2.13 o 
  -7   6   4        0.07        0.80      0.48 o 
  -6   6   4       49.85       43.01      3.18 o 
  -5   6   4      104.97      105.73      4.38 o 
  -4   6   4        0.09        1.47      0.67 o 
  -3   6   4       45.16       45.02      3.89 o 
  -2   6   4       19.15       18.94      1.41 o 
  -1   6   4      147.12      141.86      2.98 o 
   0   6   4       74.57       72.03      2.74 o 
   1   6   4       10.85       11.48      1.10 o 
   2   6   4        0.08        0.58      0.76 o 
   3   6   4        1.44        1.63      0.95 o 
   4   6   4       41.57       41.25      3.90 o 
   5   6   4        7.41        8.49      2.05 o 
   6   6   4        0.24        0.22      1.28 o 
   7   6   4        0.07        0.90      0.82 o 
  -5   7   4        3.02        3.37      0.96 o 
  -4   7   4       20.23       21.42      2.00 o 
  -3   7   4        6.96       10.13      1.79 o 
  -2   7   4       12.55       11.79      1.50 o 
  -1   7   4       17.66       21.93      2.53 o 
   0   7   4        4.21        2.61      1.01 o 
   1   7   4       21.19       20.90      1.92 o 
   2   7   4        8.71        6.47      1.65 o 
   3   7   4        0.00        0.67      0.96 o 
 -15   0   5        0.15        2.22      1.03 o 
 -13   0   5        2.06        2.62      0.91 o 
 -11   0   5      422.68      399.79      6.84 o 
  -9   0   5      431.25      437.02      6.78 o 
  -7   0   5      122.31      129.83      3.77 o 
  -5   0   5      682.06      710.69     12.32 o 
  -1   0   5       54.55       46.45      1.27 o 
   1   0   5     1505.98     1693.63     17.23 o 
   3   0   5      107.82       95.40      1.82 o 
   5   0   5       19.28       26.05      1.94 o 
   7   0   5       19.46       18.95      1.65 o 
   9   0   5       55.68       64.25      2.68 o 
  11   0   5       19.67       18.00      1.77 o 
  13   0   5        9.20       13.46      1.98 o 
 -16   1   5       29.78       29.04      2.23 o 
 -15   1   5       57.09       60.72      3.06 o 
 -14   1   5      127.64      139.48      4.89 o 
 -13   1   5       36.53       36.08      1.46 o 
 -12   1   5      389.84      396.72      5.32 o 
 -11   1   5      193.07      180.04      2.76 o 
 -10   1   5      563.80      548.05      7.72 o 
  -9   1   5      122.02      118.96      1.59 o 
  -8   1   5      154.80      144.87      1.34 o 
  -7   1   5      192.31      187.55      2.50 o 
  -6   1   5      425.15      448.59      3.25 o 
  -5   1   5      266.00      250.92      1.24 o 
  -4   1   5       38.44       31.30      0.58 o 
  -3   1   5     2082.71     1993.32     32.33 o 
  -2   1   5      116.98      111.18      0.76 o 
  -1   1   5      533.63      498.07      2.66 o 
   0   1   5       86.03      101.00      1.32 o 
   1   1   5      315.55      336.61      3.17 o 
   2   1   5      320.88      341.03      1.76 o 
   3   1   5      725.28      740.10      3.57 o 
   4   1   5     1021.95     1062.66     11.77 o 
   5   1   5       53.56       57.85      1.18 o 
   6   1   5        8.26       11.66      1.00 o 
   7   1   5       79.89       78.32      1.12 o 
   8   1   5       90.99      102.41      1.96 o 
   9   1   5       55.46       51.35      1.46 o 
  10   1   5        0.17        1.04      0.55 o 
  11   1   5        5.29        5.11      0.64 o 
  12   1   5        1.75        1.60      0.57 o 
  13   1   5        1.76        1.43      0.46 o 
 -15   2   5        0.00        0.50      0.56 o 
 -14   2   5        0.75        0.57      0.54 o 
 -13   2   5        0.96        0.86      0.55 o 
 -12   2   5      151.25      143.24      3.14 o 
 -11   2   5       26.15       22.92      2.17 o 
 -10   2   5       34.53       30.52      2.27 o 
  -9   2   5       61.03       53.15      1.15 o 
  -8   2   5        5.90        8.58      0.96 o 
  -7   2   5      174.03      168.42      1.62 o 
  -6   2   5       36.43       36.66      0.81 o 
  -5   2   5      883.80      913.26      5.28 o 
  -4   2   5      155.11      152.20      1.95 o 
  -3   2   5       74.15       69.11      1.06 o 
  -2   2   5      387.18      420.23      1.84 o 
  -1   2   5     1096.50     1178.61      5.42 o 
   0   2   5      111.13      115.43      1.64 o 
   1   2   5     1053.43     1119.73     21.36 o 
   2   2   5       93.59       89.43      1.20 o 
   3   2   5       68.49       60.26      1.23 o 
   4   2   5        2.36        2.08      0.32 o 
   5   2   5       53.97       53.57      1.16 o 
   6   2   5      120.23      124.03      1.51 o 
   7   2   5      411.54      409.45      5.28 o 
   8   2   5        1.06        2.00      0.45 o 
   9   2   5        3.32        2.56      0.51 o 
  10   2   5        1.82        3.09      0.68 o 
  11   2   5       76.29       70.56      2.30 o 
  12   2   5       16.02       17.57      1.79 o 
  13   2   5       39.90       45.35      1.92 o 
 -15   3   5       16.84       14.49      2.03 o 
 -14   3   5        0.36        1.71      0.68 o 
 -13   3   5        1.68        1.14      0.77 o 
 -12   3   5       10.50       10.96      0.98 o 
 -11   3   5       86.19       80.47      2.02 o 
 -10   3   5       12.91       15.18      1.43 o 
  -9   3   5        7.95        8.69      0.79 o 
  -8   3   5       86.48       84.42      1.60 o 
  -7   3   5       39.14       32.52      0.87 o 
  -6   3   5      274.55      284.96      2.95 o 
  -5   3   5      129.44      115.49      0.88 o 
  -4   3   5      165.47      155.81      2.07 o 
  -3   3   5       42.37       30.17      0.62 o 
  -2   3   5       78.00       87.48      1.35 o 
  -1   3   5      101.35      119.43      1.07 o 
   0   3   5       17.33       13.70      0.43 o 
   1   3   5       42.75       34.66      0.64 o 
   2   3   5       92.42       98.77      1.40 o 
   3   3   5       20.44       18.52      0.77 o 
   4   3   5      241.81      247.24      1.85 o 
   5   3   5      124.49      126.95      1.93 o 
   6   3   5      513.07      524.79      6.15 o 
   7   3   5       85.36       77.78      1.53 o 
   8   3   5      109.81      108.45      2.40 o 
   9   3   5        3.06        2.39      0.67 o 
  10   3   5       47.75       46.45      2.63 o 
  11   3   5        2.57        2.85      0.61 o 
  12   3   5        7.02        8.08      0.84 o 
 -13   4   5        0.98        1.15      0.55 o 
 -12   4   5       20.69       16.50      1.51 o 
 -11   4   5        1.37        2.34      0.77 o 
 -10   4   5       24.58       27.23      2.03 o 
  -9   4   5       48.78       54.42      2.30 o 
  -8   4   5        2.93        3.75      0.88 o 
  -7   4   5      344.76      361.94      6.80 o 
  -6   4   5       94.07       92.77      2.68 o 
  -5   4   5       54.63       52.10      1.10 o 
  -4   4   5      160.95      153.31      2.26 o 
  -3   4   5       31.84       31.42      0.92 o 
  -2   4   5      625.31      662.54      8.67 o 
  -1   4   5      106.71      113.64      1.31 o 
   0   4   5       66.41       69.16      1.33 o 
   1   4   5       32.74       27.62      0.73 o 
   2   4   5       15.98       17.54      0.59 o 
   3   4   5        6.81        5.73      0.55 o 
   4   4   5      139.79      140.88      2.26 o 
   5   4   5        0.60        1.44      0.40 o 
   6   4   5      141.01      139.06      2.84 o 
   7   4   5       17.54       16.21      1.28 o 
   8   4   5       66.75       64.59      2.19 o 
   9   4   5        3.16        2.11      0.64 o 
  10   4   5        2.79        2.48      0.86 o 
  11   4   5        0.70        1.87      0.70 o 
 -12   5   5        3.61        4.73      0.99 o 
 -11   5   5       18.57       23.69      2.35 o 
 -10   5   5        0.87        1.04      0.61 o 
  -9   5   5        3.12        2.16      0.67 o 
  -8   5   5        1.96        1.66      0.84 o 
  -7   5   5        1.36        2.17      0.51 o 
  -6   5   5       41.86       41.37      2.03 o 
  -5   5   5        4.33        4.80      0.98 o 
  -4   5   5       52.79       51.53      1.59 o 
  -3   5   5       42.29       44.55      1.21 o 
  -2   5   5        0.33        0.72      0.43 o 
  -1   5   5        7.98        8.15      0.82 o 
   0   5   5       53.61       47.24      1.43 o 
   1   5   5        1.63        0.69      0.44 o 
   2   5   5        2.50        3.04      0.62 o 
   3   5   5       98.43      104.83      2.73 o 
   4   5   5       52.00       50.38      2.08 o 
   5   5   5       21.53       18.07      3.13 o 
   6   5   5        6.44        5.08      1.10 o 
   7   5   5        5.28        4.84      0.93 o 
   8   5   5        8.20        9.03      1.26 o 
   9   5   5       11.97       14.04      2.13 o 
  -9   6   5       35.77       38.87      2.28 o 
  -8   6   5        9.55        7.42      1.10 o 
  -7   6   5        2.33        2.62      0.65 o 
  -6   6   5       42.45       44.39      2.17 o 
  -5   6   5       15.24       16.33      1.73 o 
  -4   6   5       29.90       28.83      2.08 o 
  -3   6   5        8.24        8.55      1.03 o 
  -2   6   5       30.57       32.20      1.65 o 
  -1   6   5        0.00        0.15      0.82 o 
   0   6   5       25.56       23.09      1.48 o 
   1   6   5       15.96       14.93      1.36 o 
   2   6   5        2.32        1.92      0.89 o 
   3   6   5       31.41       37.78      2.64 o 
   4   6   5       98.26       99.20      5.70 o 
   5   6   5       88.61       76.94     11.96 o 
   6   6   5       43.48       34.03      5.52 o 
   7   6   5        4.97        4.26      1.33 o 
  -4   7   5       20.97       24.31      2.46 o 
  -3   7   5        1.78        1.84      1.04 o 
  -2   7   5       17.70       12.07      2.77 o 
  -1   7   5        0.00        0.43      0.72 o 
   0   7   5       42.20       44.56      2.46 o 
   1   7   5       18.37       17.69      1.37 o 
   2   7   5        0.00        0.19      0.82 o 
 -16   0   6       90.39       85.13      7.69 o 
 -14   0   6        5.23        4.61      1.94 o 
 -12   0   6      303.80      323.93      5.25 o 
 -10   0   6       11.70       10.15      1.61 o 
  -8   0   6       12.13       14.84      1.10 o 
  -6   0   6        5.75        5.64      0.76 o 
  -4   0   6      229.30      222.20      2.75 o 
  -2   0   6     1216.82     1131.07      9.46 o 
   0   0   6     1821.90     1911.71     19.37 o 
   2   0   6      125.18      132.86      2.44 o 
   4   0   6     2075.66     2186.51     23.20 o 
   6   0   6       11.40       11.49      1.32 o 
   8   0   6       39.29       29.07      2.20 o 
  10   0   6        8.64        9.10      1.33 o 
  12   0   6        8.38        9.96      1.20 o 
 -16   1   6        8.70       10.76      1.29 o 
 -15   1   6       65.82       74.85      2.96 o 
 -14   1   6       11.57       10.98      1.51 o 
 -13   1   6       13.05       11.41      1.30 o 
 -12   1   6       27.27       27.28      1.52 o 
 -11   1   6       72.20       80.81      1.79 o 
 -10   1   6       57.27       55.50      1.40 o 
  -9   1   6       91.18       81.27      1.55 o 
  -8   1   6      879.82      900.83      6.89 o 
  -7   1   6       22.68       17.09      0.71 o 
  -6   1   6       95.13       96.15      1.53 o 
  -5   1   6      191.85      217.75      1.32 o 
  -4   1   6     1160.20     1191.04      4.98 o 
  -3   1   6      244.72      248.99      1.82 o 
  -2   1   6       52.46       49.90      1.06 o 
  -1   1   6      726.02      669.43      2.42 o 
   0   1   6       67.11       61.59      1.23 o 
   1   1   6        1.46        1.65      0.44 o 
   2   1   6      276.58      285.45      1.44 o 
   3   1   6      521.57      540.20      4.13 o 
   4   1   6       58.47       48.87      0.91 o 
   5   1   6        1.86        1.65      0.45 o 
   6   1   6        0.12        0.80      0.54 o 
   7   1   6      243.76      245.66      3.31 o 
   8   1   6       72.79       70.44      1.49 o 
   9   1   6      189.99      180.40      3.41 o 
  10   1   6      126.07      118.94      2.13 o 
  11   1   6       37.34       32.54      2.48 o 
  12   1   6        1.22        1.69      0.67 o 
  13   1   6        0.00        0.81      0.68 o 
 -15   2   6       42.16       47.58      2.89 o 
 -14   2   6       32.58       37.15      1.81 o 
 -13   2   6       21.19       20.50      2.03 o 
 -12   2   6      287.45      273.80      5.30 o 
 -11   2   6       15.33       21.19      1.20 o 
 -10   2   6       92.73       94.65      2.27 o 
  -9   2   6        7.62        6.76      0.71 o 
  -8   2   6      192.62      210.12      4.00 o 
  -7   2   6        6.35        6.02      0.47 o 
  -6   2   6      995.96     1078.96      7.12 o 
  -5   2   6       73.92       79.96      1.40 o 
  -4   2   6      125.66      118.27      1.72 o 
  -3   2   6      146.52      151.19      2.00 o 
  -2   2   6     1774.15     1947.00     10.45 o 
  -1   2   6      152.29      157.74      2.32 o 
   0   2   6      119.30      144.76      3.14 o 
   1   2   6        7.84        7.00      0.96 o 
   2   2   6      168.14      158.52      1.53 o 
   3   2   6       10.87       10.11      0.44 o 
   4   2   6        0.16        0.61      0.28 o 
   5   2   6      372.86      395.25      3.98 o 
   6   2   6       10.47       10.53      1.05 o 
   7   2   6      114.52      111.51      1.86 o 
   8   2   6        0.12        0.20      0.51 o 
   9   2   6       71.73       74.79      1.74 o 
  10   2   6       33.63       32.85      2.23 o 
  11   2   6        0.19        0.65      0.67 o 
  12   2   6       37.92       43.48      3.01 o 
 -15   3   6       32.69       39.97      2.02 o 
 -14   3   6        0.38        1.57      0.59 o 
 -13   3   6       19.08       16.85      1.78 o 
 -12   3   6        0.22        1.52      0.69 o 
 -11   3   6        2.55        2.66      0.49 o 
 -10   3   6        0.11        0.64      0.53 o 
  -9   3   6       45.41       39.88      1.28 o 
  -8   3   6        3.63        3.35      0.60 o 
  -7   3   6        0.00        0.24      0.24 o 
  -6   3   6      230.50      223.24      2.21 o 
  -5   3   6      134.42      141.99      1.73 o 
  -4   3   6       48.95       52.00      0.54 o 
  -3   3   6       75.43       63.34      1.12 o 
  -2   3   6       80.93       75.99      2.01 o 
  -1   3   6       44.93       55.68      0.82 o 
   0   3   6       22.63       24.34      0.40 o 
   1   3   6      218.50      231.67      2.97 o 
   2   3   6      145.79      145.09      1.75 o 
   3   3   6      231.21      227.90      2.25 o 
   4   3   6       20.49       24.95      0.95 o 
   5   3   6      984.07     1031.99      8.06 o 
   6   3   6       91.12       86.58      1.64 o 
   7   3   6       33.04       32.98      1.67 o 
   8   3   6       20.87       22.29      1.71 o 
   9   3   6      183.80      196.03      4.77 o 
  10   3   6       50.24       52.72      2.74 o 
  11   3   6        9.59        7.75      1.11 o 
 -13   4   6        0.32        0.63      0.67 o 
 -12   4   6       19.48       18.87      2.56 o 
 -11   4   6        5.96        6.97      0.99 o 
 -10   4   6       58.53       60.81      1.94 o 
  -9   4   6        1.35        2.65      0.79 o 
  -8   4   6        0.31        0.85      0.67 o 
  -7   4   6      379.18      393.12      7.12 o 
  -6   4   6      212.14      208.44      3.57 o 
  -5   4   6      523.63      579.26      8.98 o 
  -4   4   6       37.16       37.07      1.09 o 
  -3   4   6      180.05      174.91      2.90 o 
  -2   4   6      250.92      255.50      3.71 o 
  -1   4   6        7.62       10.88      0.36 o 
   0   4   6       27.00       29.09      0.77 o 
   1   4   6      226.97      253.38      3.39 o 
   2   4   6        1.64        2.60      0.49 o 
   3   4   6        0.80        0.77      0.41 o 
   4   4   6       41.14       33.23      1.45 o 
   5   4   6        1.12        0.99      0.62 o 
   6   4   6      132.00      133.18      2.37 o 
   7   4   6       85.76       92.84      2.53 o 
   8   4   6       24.16       26.80      2.19 o 
   9   4   6       38.03       41.85      2.81 o 
  10   4   6       29.96       29.84      2.77 o 
 -12   5   6        1.52        1.60      1.03 o 
 -11   5   6        4.92        4.64      0.87 o 
 -10   5   6       11.67        9.60      1.00 o 
  -9   5   6       21.42       19.01      1.71 o 
  -8   5   6       20.31       19.98      1.58 o 
  -7   5   6       24.52       24.77      1.87 o 
  -6   5   6       14.26       13.06      1.55 o 
  -5   5   6        3.63        4.76      0.97 o 
  -4   5   6      127.58      135.53      3.10 o 
  -3   5   6        7.07        4.70      0.65 o 
  -2   5   6       34.74       38.31      1.20 o 
  -1   5   6       98.47       93.63      1.73 o 
   0   5   6       14.04       14.29      1.39 o 
   1   5   6       48.52       43.49      1.79 o 
   2   5   6       26.09       27.60      1.48 o 
   3   5   6       30.46       30.72      1.62 o 
   4   5   6       60.98       59.70      1.57 o 
   5   5   6       24.13       27.04      3.64 o 
   6   5   6       11.51       10.32      2.33 o 
   7   5   6       20.82       19.53      2.35 o 
   8   5   6        0.27        0.59      0.60 o 
   9   5   6        4.02        1.96      1.84 o 
  -9   6   6        0.01        0.72      0.54 o 
  -8   6   6        3.66        3.73      0.62 o 
  -7   6   6       22.90       21.97      2.91 o 
  -6   6   6       49.62       57.13      2.10 o 
  -5   6   6       34.88       37.85      2.71 o 
  -4   6   6       20.76       24.66      2.63 o 
  -3   6   6        9.03        7.65      1.26 o 
  -2   6   6       86.74       85.48      3.98 o 
  -1   6   6        5.05        6.15      1.58 o 
   0   6   6       61.10       58.12      3.35 o 
   1   6   6        7.14        7.40      1.09 o 
   2   6   6        8.08        7.94      1.86 o 
   3   6   6        0.41        1.14      0.79 o 
   4   6   6       13.56       11.67      2.49 o 
   5   6   6       22.96       17.84      6.41 o 
   6   6   6        6.47        6.06      1.47 o 
  -3   7   6        0.21        0.34      0.99 o 
  -2   7   6        5.48        6.16      1.60 o 
  -1   7   6       25.43       20.71      3.19 o 
   0   7   6        5.25        5.01      1.11 o 
 -15   0   7       12.56        8.84      1.54 o 
 -13   0   7       11.72       10.47      1.76 o 
 -11   0   7       80.57       77.85      2.02 o 
  -9   0   7       68.22       62.44      1.64 o 
  -7   0   7       10.62       19.59      2.44 o 
  -5   0   7      331.55      361.73      5.99 o 
  -3   0   7       16.79       12.78      1.12 o 
  -1   0   7      359.82      378.38      2.39 o 
   1   0   7       74.21       69.18      1.41 o 
   3   0   7       85.25       72.28      2.05 o 
   5   0   7     1192.17     1301.01      7.56 o 
   7   0   7        8.70        7.15      1.10 o 
   9   0   7        2.17        1.69      0.70 o 
  11   0   7       67.33       59.51      2.74 o 
 -16   1   7       16.24       12.96      1.82 o 
 -15   1   7        0.61        1.78      0.70 o 
 -14   1   7        3.01        2.92      1.02 o 
 -13   1   7       11.28       11.14      0.83 o 
 -12   1   7       20.93       21.94      1.17 o 
 -11   1   7      322.98      322.29      5.46 o 
 -10   1   7       18.08       20.48      0.72 o 
  -9   1   7      683.10      710.18      8.42 o 
  -8   1   7        7.93       10.99      0.60 o 
  -7   1   7      265.38      279.53      2.27 o 
  -6   1   7      897.22      942.90      6.55 o 
  -5   1   7      160.58      156.62      1.40 o 
  -4   1   7      158.79      172.50      1.81 o 
  -3   1   7       28.50       27.12      0.61 o 
  -2   1   7     2088.10     2229.62     36.52 o 
  -1   1   7     1456.39     1574.76     16.39 o 
   0   1   7        2.05        4.41      0.56 o 
   1   1   7      616.24      665.69      4.43 o 
   2   1   7      182.93      184.32      1.45 o 
   3   1   7      143.08      142.62      1.97 o 
   4   1   7        5.00        6.90      0.61 o 
   5   1   7       57.72       54.86      1.24 o 
   6   1   7      402.91      388.53      5.15 o 
   7   1   7        0.61        0.65      0.45 o 
   8   1   7       17.57       16.02      0.97 o 
   9   1   7       35.20       32.04      1.31 o 
  10   1   7       45.55       47.96      2.54 o 
  11   1   7        9.67        8.03      1.17 o 
  12   1   7        0.39        0.42      0.56 o 
 -15   2   7        4.70        3.96      0.74 o 
 -14   2   7        0.06        0.09      0.56 o 
 -13   2   7       23.92       26.68      1.38 o 
 -12   2   7       12.87       14.05      1.14 o 
 -11   2   7      115.79       99.73      1.69 o 
 -10   2   7       33.79       39.80      1.04 o 
  -9   2   7      284.38      295.36      4.44 o 
  -8   2   7        7.06        7.85      0.72 o 
  -7   2   7        7.55        9.54      0.78 o 
  -6   2   7       20.06       20.09      0.72 o 
  -5   2   7       38.40       44.84      0.83 o 
  -4   2   7        0.18        0.45      0.38 o 
  -3   2   7       94.89      102.16      0.91 o 
  -2   2   7     1322.71     1404.15     11.37 o 
  -1   2   7      236.72      236.02      2.81 o 
   0   2   7     1076.82     1100.84      9.74 o 
   1   2   7      421.64      419.45      6.01 o 
   2   2   7       50.11       47.26      1.00 o 
   3   2   7      142.54      150.55      2.11 o 
   4   2   7        0.38        0.79      0.25 o 
   5   2   7       48.54       48.03      1.18 o 
   6   2   7      145.97      141.43      2.04 o 
   7   2   7        0.22        0.19      0.30 o 
   8   2   7       10.76       10.45      1.01 o 
   9   2   7      322.29      332.37      4.75 o 
  10   2   7       11.61       14.54      1.33 o 
  11   2   7      126.62      127.14      4.06 o 
  12   2   7        0.11        0.43      0.66 o 
 -15   3   7        0.13        0.46      0.74 o 
 -14   3   7       14.59       14.76      1.47 o 
 -13   3   7        3.02        3.14      0.73 o 
 -12   3   7        0.78        1.48      0.61 o 
 -11   3   7       12.77       12.59      1.21 o 
 -10   3   7       38.18       41.67      1.80 o 
  -9   3   7        4.44        1.82      0.51 o 
  -8   3   7       50.00       52.74      1.61 o 
  -7   3   7       90.64       96.54      1.88 o 
  -6   3   7      641.71      688.13      9.83 o 
  -5   3   7        0.60        0.54      0.21 o 
  -4   3   7      130.72      122.60      1.41 o 
  -3   3   7       94.76       92.71      1.15 o 
  -2   3   7       36.97       41.49      1.11 o 
  -1   3   7       18.36       14.67      0.61 o 
   0   3   7        6.86        6.40      0.52 o 
   1   3   7       65.68       66.53      1.26 o 
   2   3   7       22.72       20.33      1.42 o 
   3   3   7      151.04      146.61      2.39 o 
   4   3   7      202.31      190.75      3.03 o 
   5   3   7        0.57        0.58      0.71 o 
   6   3   7       53.27       50.29      1.51 o 
   7   3   7       57.26       58.59      1.95 o 
   8   3   7        0.01        0.95      0.75 o 
   9   3   7       44.56       43.75      2.72 o 
  10   3   7        0.82        0.60      0.85 o 
  11   3   7        0.15        1.14      0.89 o 
 -13   4   7        0.27        1.27      0.64 o 
 -12   4   7      101.61      104.06      3.22 o 
 -11   4   7        4.39        4.48      0.98 o 
 -10   4   7       16.89       16.60      1.58 o 
  -9   4   7       33.62       31.51      1.47 o 
  -8   4   7        6.31        7.01      0.90 o 
  -7   4   7        0.23        0.50      0.69 o 
  -6   4   7       50.57       43.20      1.63 o 
  -5   4   7      207.19      226.60      3.24 o 
  -4   4   7       11.42       11.95      0.99 o 
  -3   4   7      384.92      406.27      5.76 o 
  -2   4   7       49.88       52.46      2.39 o 
  -1   4   7      230.48      234.46      3.54 o 
   0   4   7      199.66      198.47      2.85 o 
   1   4   7       28.01       31.26      1.30 o 
   2   4   7        6.81        8.93      0.82 o 
   3   4   7       11.92        8.37      0.88 o 
   4   4   7        0.64        0.26      0.60 o 
   5   4   7       36.85       33.33      1.82 o 
   6   4   7        2.09        2.84      0.51 o 
   7   4   7       16.91       17.80      1.65 o 
   8   4   7       28.82       30.58      2.70 o 
   9   4   7        5.75        4.05      0.93 o 
  10   4   7        1.21        2.91      0.76 o 
 -12   5   7       40.51       34.34      5.30 o 
 -11   5   7        7.76        6.76      0.77 o 
 -10   5   7       89.18       86.79      2.74 o 
  -9   5   7        2.50        2.44      0.70 o 
  -8   5   7        0.22        0.76      0.85 o 
  -7   5   7        0.29        0.44      0.61 o 
  -6   5   7        5.97        4.36      0.67 o 
  -5   5   7       38.46       39.49      1.52 o 
  -4   5   7        0.29        0.36      0.45 o 
  -3   5   7      100.00       96.59      2.56 o 
  -2   5   7        0.54        0.56      0.76 o 
  -1   5   7       23.97       31.62      1.26 o 
   0   5   7        3.63        3.77      0.76 o 
   1   5   7       68.27       73.27      2.09 o 
   2   5   7       72.67       66.60      1.65 o 
   3   5   7        6.16        4.97      0.88 o 
   4   5   7       15.05       14.31      1.34 o 
   5   5   7       36.35       37.91      2.51 o 
   6   5   7       18.51       16.90      2.84 o 
   7   5   7       15.79       15.33      1.91 o 
   8   5   7       51.03       60.81      4.67 o 
  -9   6   7        1.86        2.10      0.66 o 
  -8   6   7        0.44        0.99      0.50 o 
  -7   6   7        9.91        8.40      0.98 o 
  -6   6   7       64.34       65.61      3.80 o 
  -5   6   7        1.54        1.29      1.17 o 
  -4   6   7       27.41       27.01      5.42 o 
  -3   6   7       37.37       38.47      6.12 o 
  -2   6   7       40.47       38.32      3.18 o 
  -1   6   7       12.55       13.29      1.64 o 
   0   6   7        3.49        3.31      0.99 o 
   1   6   7        0.01        0.98      0.82 o 
   2   6   7        5.82        5.31      1.37 o 
   3   6   7        0.20        1.67      0.82 o 
   4   6   7       16.70       14.64      3.21 o 
   5   6   7        0.26        0.48      1.23 o 
 -16   0   8       79.12       80.24      4.59 o 
 -14   0   8       14.89       17.58      2.20 o 
 -12   0   8      162.90      162.61      4.29 o 
 -10   0   8        0.14        1.61      0.91 o 
  -8   0   8      506.15      570.56      8.47 o 
  -6   0   8     1176.56     1207.17     12.54 o 
  -4   0   8      162.79      183.88      4.51 o 
  -2   0   8      323.72      324.36      2.30 o 
   0   0   8     1039.05      997.92     13.20 o 
   2   0   8      121.47      121.31      1.54 o 
   4   0   8        0.06        0.57      0.61 o 
   6   0   8       97.36       86.96      2.57 o 
   8   0   8        0.56        1.27      0.72 o 
  10   0   8        0.71        1.79      0.87 o 
  12   0   8        5.52        4.75      2.52 o 
 -16   1   8        0.12        1.47      0.80 o 
 -15   1   8        8.75        9.26      1.23 o 
 -14   1   8        0.73        0.29      0.87 o 
 -13   1   8        2.72        3.72      0.69 o 
 -12   1   8      289.49      287.10      5.57 o 
 -11   1   8       45.54       45.75      2.11 o 
 -10   1   8      148.53      145.16      2.04 o 
  -9   1   8        2.37        5.25      0.66 o 
  -8   1   8       13.17       13.29      1.28 o 
  -7   1   8      403.74      423.46      2.72 o 
  -6   1   8       18.68       15.97      0.88 o 
  -5   1   8       39.16       40.03      1.03 o 
  -4   1   8      554.15      613.80      5.21 o 
  -3   1   8      556.51      568.73      3.80 o 
  -2   1   8      900.39      951.01      5.07 o 
  -1   1   8     1523.98     1547.93     16.23 o 
   0   1   8       58.40       76.59      1.28 o 
   1   1   8      222.88      243.73      3.54 o 
   2   1   8      270.31      279.55      1.79 o 
   3   1   8        2.05        2.63      0.47 o 
   4   1   8      399.80      424.17      3.49 o 
   5   1   8       50.46       46.86      0.89 o 
   6   1   8       64.46       66.94      1.52 o 
   7   1   8      118.39      115.06      1.65 o 
   8   1   8      141.14      134.07      3.07 o 
   9   1   8       24.88       25.75      1.59 o 
  10   1   8       76.45       71.81      2.37 o 
  11   1   8        0.18        0.95      0.61 o 
  12   1   8       32.44       33.13      5.00 o 
 -15   2   8        0.12        0.88      0.62 o 
 -14   2   8       23.75       17.44      1.36 o 
 -13   2   8       45.90       47.11      2.23 o 
 -12   2   8      189.32      187.33      3.03 o 
 -11   2   8      188.65      205.60      4.04 o 
 -10   2   8        0.14        0.34      0.52 o 
  -9   2   8       21.76       22.63      1.41 o 
  -8   2   8       36.43       40.56      1.10 o 
  -7   2   8       40.43       30.43      1.31 o 
  -6   2   8        3.87        4.36      0.54 o 
  -5   2   8       92.79       77.29      1.76 o 
  -4   2   8       30.01       31.95      0.69 o 
  -3   2   8      272.11      301.40      2.16 o 
  -2   2   8      780.21      846.68      6.34 o 
  -1   2   8       46.23       54.25      1.00 o 
   0   2   8     1090.49     1106.26      8.57 o 
   1   2   8        0.03        0.58      0.62 o 
   2   2   8      234.64      252.16      3.31 o 
   3   2   8        0.77        1.48      0.75 o 
   4   2   8       47.52       56.60      1.89 o 
   5   2   8      386.67      394.31      5.47 o 
   6   2   8      139.16      143.70      2.70 o 
   7   2   8       13.56       15.45      1.07 o 
   8   2   8       19.05       17.53      1.43 o 
   9   2   8      110.91      111.49      3.62 o 
  10   2   8        1.15        1.67      0.80 o 
  11   2   8        5.16        3.96      0.75 o 
 -14   3   8        7.65        5.58      0.76 o 
 -13   3   8        1.73        2.89      0.74 o 
 -12   3   8        0.49        1.81      0.80 o 
 -11   3   8        4.22        3.95      0.76 o 
 -10   3   8       82.15       84.39      2.35 o 
  -9   3   8       11.88       13.36      1.41 o 
  -8   3   8        7.95        8.27      0.94 o 
  -7   3   8      125.13      133.00      1.84 o 
  -6   3   8       28.99       27.74      0.81 o 
  -5   3   8      531.61      558.80      5.62 o 
  -4   3   8       44.37       45.43      0.88 o 
  -3   3   8       14.63       14.63      0.66 o 
  -2   3   8      181.54      179.54      2.00 o 
  -1   3   8       62.97       63.43      0.83 o 
   0   3   8        5.64        5.62      0.64 o 
   1   3   8       23.10       27.97      1.19 o 
   2   3   8       30.48       31.86      1.49 o 
   3   3   8       11.97        9.61      1.01 o 
   4   3   8       93.91       99.76      2.21 o 
   5   3   8       31.68       30.38      1.79 o 
   6   3   8       34.73       36.36      1.97 o 
   7   3   8        0.34        0.65      0.75 o 
   8   3   8       53.63       57.15      2.61 o 
   9   3   8        2.20        1.97      0.85 o 
  10   3   8       19.56       16.47      2.08 o 
 -13   4   8       91.43       97.15      3.99 o 
 -12   4   8       25.42       23.38      1.83 o 
 -11   4   8       27.71       31.50      2.52 o 
 -10   4   8      177.04      180.33      4.41 o 
  -9   4   8       19.24       18.14      1.52 o 
  -8   4   8        2.60        2.99      0.78 o 
  -7   4   8        2.24        2.70      0.66 o 
  -6   4   8       41.25       38.31      1.11 o 
  -5   4   8       91.84       95.11      2.01 o 
  -4   4   8       47.91       50.62      1.41 o 
  -3   4   8       57.43       52.91      1.39 o 
  -2   4   8       30.93       33.88      1.51 o 
  -1   4   8        9.62        9.71      0.96 o 
   0   4   8        4.21        2.83      0.48 o 
   1   4   8        8.42        6.64      0.68 o 
   2   4   8       93.54       96.44      1.59 o 
   3   4   8      183.15      176.22      3.57 o 
   4   4   8       43.28       43.56      1.44 o 
   5   4   8        0.29        0.59      0.46 o 
   6   4   8       18.17       17.72      1.50 o 
   7   4   8       10.78        8.39      1.24 o 
   8   4   8        1.45        1.88      0.63 o 
   9   4   8        1.11        0.44      0.90 o 
 -11   5   8       11.06       11.13      1.28 o 
 -10   5   8        0.11        1.09      0.77 o 
  -9   5   8        0.00       -0.80      0.80 o 
  -8   5   8        0.02        0.99      0.71 o 
  -7   5   8        1.20        1.92      0.75 o 
  -6   5   8       12.90       17.24      1.28 o 
  -5   5   8        0.05        0.35      0.83 o 
  -4   5   8       20.14       20.19      1.41 o 
  -3   5   8       81.48       84.67      2.09 o 
  -2   5   8        9.40        9.24      1.04 o 
  -1   5   8        6.06        4.68      0.77 o 
   0   5   8       68.94       71.62      2.21 o 
   1   5   8       30.45       29.85      2.16 o 
   2   5   8        4.35        4.16      0.93 o 
   3   5   8       43.06       52.38      1.97 o 
   4   5   8        0.15        0.90      0.73 o 
   5   5   8       12.73        9.21      2.26 o 
   6   5   8        7.27        6.50      1.70 o 
   7   5   8       18.21       22.48      4.55 o 
  -8   6   8        9.19        8.81      1.13 o 
  -7   6   8        0.37        0.93      0.61 o 
  -6   6   8        0.21        1.86      0.77 o 
  -5   6   8        5.16        7.66      1.44 o 
  -4   6   8       14.36       14.43      1.21 o 
  -3   6   8        4.41        7.57      0.92 o 
  -2   6   8       37.20       35.40      1.98 o 
  -1   6   8        2.12        2.42      1.16 o 
   0   6   8       20.13       21.95      2.00 o 
   1   6   8        1.92        1.12      0.73 o 
   2   6   8        0.81        0.97      0.61 o 
   3   6   8        1.75        2.04      0.75 o 
   4   6   8        1.67        1.39      0.94 o 
 -15   0   9      100.29      112.70      6.64 o 
 -13   0   9       22.29       20.07      3.19 o 
 -11   0   9        0.35        1.05      0.61 o 
  -9   0   9       28.09       28.98      1.59 o 
  -7   0   9       28.78       36.14      1.58 o 
  -5   0   9     1201.68     1281.62     13.43 o 
  -3   0   9      393.32      379.77      3.73 o 
  -1   0   9      457.11      421.65      3.82 o 
   1   0   9       12.82       12.89      1.10 o 
   3   0   9      452.79      468.06      4.44 o 
   5   0   9      225.88      225.90      4.08 o 
   7   0   9        0.64        0.98      0.71 o 
   9   0   9      172.20      177.71     10.03 o 
  11   0   9        0.48       -0.11      0.94 o 
 -16   1   9       61.08       63.80      1.86 o 
 -15   1   9        1.96        1.81      0.93 o 
 -14   1   9       50.18       45.83      2.42 o 
 -13   1   9        0.09       -0.42      0.68 o 
 -12   1   9      330.56      339.95      4.66 o 
 -11   1   9      263.46      252.67      3.49 o 
 -10   1   9       17.78       15.18      1.06 o 
  -9   1   9       73.17       70.26      1.42 o 
  -8   1   9       33.21       33.19      1.01 o 
  -7   1   9      200.31      203.45      2.39 o 
  -6   1   9        1.11        1.51      0.43 o 
  -5   1   9      717.67      758.12      6.83 o 
  -4   1   9      295.69      293.30      3.39 o 
  -3   1   9      512.72      548.83      4.00 o 
  -2   1   9       62.20       57.09      0.93 o 
  -1   1   9        0.74        2.01      0.43 o 
   0   1   9      271.32      261.99      2.55 o 
   1   1   9       26.31       27.95      1.00 o 
   2   1   9      153.76      149.89      1.65 o 
   3   1   9       77.97       79.95      1.78 o 
   4   1   9       34.88       33.71      1.79 o 
   5   1   9      112.03      116.00      1.91 o 
   6   1   9        3.60        2.89      0.69 o 
   7   1   9       68.63       65.05      2.05 o 
   8   1   9        0.00        0.07      0.54 o 
   9   1   9        0.19        0.65      0.60 o 
  10   1   9        0.12        0.28      0.47 o 
  11   1   9       16.98       16.55      1.83 o 
 -15   2   9        0.18        0.89      0.80 o 
 -14   2   9       28.21       26.54      2.09 o 
 -13   2   9       20.27       18.40      1.40 o 
 -12   2   9       26.20       27.37      1.91 o 
 -11   2   9        3.16        4.66      0.67 o 
 -10   2   9       16.35       17.58      1.52 o 
  -9   2   9        1.27        0.85      0.45 o 
  -8   2   9        0.07        0.86      0.36 o 
  -7   2   9       44.64       43.76      1.00 o 
  -6   2   9      127.81      135.73      1.63 o 
  -5   2   9      308.03      323.19      3.52 o 
  -4   2   9        0.72        0.87      0.49 o 
  -3   2   9       72.91       72.42      1.57 o 
  -2   2   9        5.39        4.97      0.40 o 
  -1   2   9      434.97      472.68      5.47 o 
   0   2   9        2.68        1.16      0.56 o 
   1   2   9      122.98      131.88      1.74 o 
   2   2   9        9.45        8.25      0.81 o 
   3   2   9      237.89      239.41      3.63 o 
   4   2   9        1.21        1.76      0.66 o 
   5   2   9      548.69      595.70      7.38 o 
   6   2   9       38.63       38.80      2.79 o 
   7   2   9       16.07       18.95      1.40 o 
   8   2   9        0.09        0.28      0.68 o 
   9   2   9       45.86       41.69      2.50 o 
  10   2   9       41.29       39.40      2.77 o 
 -14   3   9        0.09        1.32      0.52 o 
 -13   3   9        5.42        5.21      0.98 o 
 -12   3   9        6.53        5.06      0.86 o 
 -11   3   9        0.31        0.68      0.69 o 
 -10   3   9       22.09       21.37      1.73 o 
  -9   3   9       42.87       41.35      1.57 o 
  -8   3   9       61.80       63.58      2.15 o 
  -7   3   9      575.70      594.03      7.02 o 
  -6   3   9      233.61      230.72      4.29 o 
  -5   3   9       30.73       27.68      1.05 o 
  -4   3   9       27.31       28.17      0.85 o 
  -3   3   9       52.80       52.15      0.89 o 
  -2   3   9      255.85      266.77      4.01 o 
  -1   3   9      284.17      307.79      6.41 o 
   0   3   9       46.33       49.73      1.02 o 
   1   3   9        0.34        1.63      0.64 o 
   2   3   9       46.96       50.55      1.50 o 
   3   3   9        0.23        1.08      0.61 o 
   4   3   9        0.70        0.87      0.51 o 
   5   3   9        7.74        9.16      0.93 o 
   6   3   9        0.40        1.22      0.62 o 
   7   3   9       49.36       55.39      2.31 o 
   8   3   9       17.05       17.29      1.67 o 
   9   3   9        9.02        8.01      1.16 o 
 -13   4   9        0.29        1.24      0.63 o 
 -12   4   9        3.56        3.69      0.71 o 
 -11   4   9       10.75        5.71      1.04 o 
 -10   4   9        1.87        1.83      0.56 o 
  -9   4   9       14.66       13.92      1.26 o 
  -8   4   9       16.06       16.35      2.12 o 
  -7   4   9        0.47        1.31      0.73 o 
  -6   4   9       71.13       73.10      1.79 o 
  -5   4   9        0.28        0.50      0.41 o 
  -4   4   9      186.55      190.76      2.88 o 
  -3   4   9        0.33        0.30      0.75 o 
  -2   4   9        4.83        4.87      0.76 o 
  -1   4   9       18.96       16.07      1.68 o 
   0   4   9       14.08       14.31      0.98 o 
   1   4   9       95.46       90.49      2.73 o 
   2   4   9        9.63        7.90      0.89 o 
   3   4   9       10.92       13.36      1.11 o 
   4   4   9       47.82       51.00      1.67 o 
   5   4   9        7.45        5.93      0.74 o 
   6   4   9      142.33      142.23      3.82 o 
   7   4   9        3.68        4.39      0.82 o 
   8   4   9       29.80       28.44      2.29 o 
 -11   5   9       24.89       28.12      2.51 o 
 -10   5   9        6.67        6.35      1.26 o 
  -9   5   9       11.70       12.01      1.04 o 
  -8   5   9        8.83       10.51      1.25 o 
  -7   5   9        0.03        0.44      0.59 o 
  -6   5   9        0.09        0.87      0.88 o 
  -5   5   9        0.11        1.56      1.00 o 
  -4   5   9       30.69       29.09      1.97 o 
  -3   5   9        1.73        2.23      0.58 o 
  -2   5   9      174.20      181.92      3.37 o 
  -1   5   9       19.82       21.23      1.54 o 
   0   5   9       74.67       66.73      2.25 o 
   1   5   9        1.21        1.01      0.50 o 
   2   5   9        6.91        7.93      1.09 o 
   3   5   9        4.75        4.71      0.82 o 
   4   5   9       66.70       69.65      2.77 o 
   5   5   9        1.84        1.59      0.93 o 
   6   5   9       27.84       26.24      3.14 o 
  -7   6   9        7.73       10.86      1.21 o 
  -6   6   9       39.11       47.36      2.84 o 
  -5   6   9        5.14        4.30      0.98 o 
  -4   6   9        3.49        1.58      1.07 o 
  -3   6   9        0.00        0.56      0.62 o 
  -2   6   9        0.00        0.93      0.90 o 
  -1   6   9        0.59        0.68      0.57 o 
   0   6   9        1.19        1.17      0.55 o 
   1   6   9        8.01        8.47      1.46 o 
   2   6   9        4.54        4.89      1.09 o 
   3   6   9       24.22       23.69      4.76 o 
 -16   0  10       40.19       45.09      2.65 o 
 -14   0  10       15.38       11.98      2.20 o 
 -12   0  10        1.16        0.71      0.75 o 
 -10   0  10        0.02        0.66      0.99 o 
  -8   0  10       13.49       14.42      1.29 o 
  -6   0  10       18.46       18.26      1.46 o 
  -4   0  10        2.73        2.07      0.63 o 
  -2   0  10       11.76        9.33      1.17 o 
   0   0  10       49.92       50.09      2.10 o 
   2   0  10       36.14       33.63      1.15 o 
   4   0  10      257.24      273.73      4.78 o 
   6   0  10      134.17      138.76      4.01 o 
   8   0  10        3.39        3.40      1.12 o 
  10   0  10       64.43       50.03      4.13 o 
 -15   1  10        1.71        1.01      0.81 o 
 -14   1  10        4.52        6.22      1.23 o 
 -13   1  10       75.36       83.39      2.21 o 
 -12   1  10        5.69        5.08      0.66 o 
 -11   1  10        7.98        6.16      0.72 o 
 -10   1  10        5.96        5.30      0.53 o 
  -9   1  10        0.32        0.45      0.50 o 
  -8   1  10       18.55       21.94      2.02 o 
  -7   1  10       16.55       21.43      1.44 o 
  -6   1  10      107.62      112.87      1.46 o 
  -5   1  10       22.89       29.96      1.12 o 
  -4   1  10      183.36      188.48      2.31 o 
  -3   1  10        1.84        1.67      0.35 o 
  -2   1  10        1.72        3.42      0.43 o 
  -1   1  10      120.39      114.09      1.78 o 
   0   1  10       30.54       30.18      0.64 o 
   1   1  10      167.03      171.87      2.74 o 
   2   1  10      103.81      101.48      1.91 o 
   3   1  10       53.97       54.22      1.73 o 
   4   1  10       14.17       14.82      1.17 o 
   5   1  10      293.98      319.25      4.36 o 
   6   1  10       20.18       22.81      1.10 o 
   7   1  10       26.46       26.14      2.25 o 
   8   1  10        1.96        1.88      0.68 o 
   9   1  10       11.67        9.91      1.24 o 
  10   1  10        0.70        0.94      0.65 o 
 -15   2  10       15.74       18.53      1.68 o 
 -14   2  10        0.93        1.18      0.63 o 
 -13   2  10       12.61       10.37      1.26 o 
 -12   2  10      104.17      106.13      2.70 o 
 -11   2  10        4.60        5.08      0.72 o 
 -10   2  10       30.64       31.03      1.69 o 
  -9   2  10        0.05        0.74      0.63 o 
  -8   2  10      613.59      648.20      7.66 o 
  -7   2  10       16.34       15.67      1.10 o 
  -6   2  10       90.92       91.04      1.63 o 
  -5   2  10      269.00      298.29      3.22 o 
  -4   2  10      531.94      548.28      6.77 o 
  -3   2  10        9.34        8.79      0.73 o 
  -2   2  10       32.52       38.47      1.10 o 
  -1   2  10      125.12      114.96      1.45 o 
   0   2  10       25.36       27.87      1.61 o 
   1   2  10        2.30        2.16      0.53 o 
   2   2  10       31.59       33.74      1.60 o 
   3   2  10      398.21      399.32      6.42 o 
   4   2  10        2.67        1.88      0.78 o 
   5   2  10       88.26       88.34      2.24 o 
   6   2  10        2.07        2.31      0.65 o 
   7   2  10        0.55        1.51      0.57 o 
   8   2  10       74.39       75.22      2.53 o 
   9   2  10        4.80        3.15      0.59 o 
  10   2  10       11.61        8.49      1.07 o 
 -14   3  10        5.34        4.49      0.73 o 
 -13   3  10       22.59       23.34      2.52 o 
 -12   3  10        8.15        6.64      1.06 o 
 -11   3  10      124.83      132.02      3.58 o 
 -10   3  10       29.21       32.14      1.75 o 
  -9   3  10       44.77       45.81      2.73 o 
  -8   3  10        1.24        0.98      0.41 o 
  -7   3  10      121.17      115.35      1.93 o 
  -6   3  10        9.50        8.12      0.68 o 
  -5   3  10        0.17        0.26      0.45 o 
  -4   3  10        1.21        1.89      0.51 o 
  -3   3  10      208.11      209.09      3.18 o 
  -2   3  10       41.37       39.99      1.44 o 
  -1   3  10       39.00       36.10      1.22 o 
   0   3  10       57.67       57.67      1.31 o 
   1   3  10        9.79       10.06      1.15 o 
   2   3  10        0.56        2.49      0.69 o 
   3   3  10       83.75       79.90      2.35 o 
   4   3  10        8.64        9.02      1.10 o 
   5   3  10       55.69       48.94      2.08 o 
   6   3  10        9.99       12.94      1.12 o 
   7   3  10       94.82       97.82      2.79 o 
   8   3  10        5.44        6.57      1.06 o 
   9   3  10       77.04       80.27      2.61 o 
 -13   4  10        5.48        4.63      1.12 o 
 -12   4  10       25.18       27.77      2.46 o 
 -11   4  10        1.00        1.55      0.83 o 
 -10   4  10       12.03       14.29      1.50 o 
  -9   4  10       29.89       26.97      2.74 o 
  -8   4  10       61.33       59.77      2.75 o 
  -7   4  10       50.64       51.06      1.86 o 
  -6   4  10        2.92        2.71      0.56 o 
  -5   4  10       19.74       21.49      1.68 o 
  -4   4  10       67.57       69.56      1.99 o 
  -3   4  10       25.12       23.24      1.57 o 
  -2   4  10        0.20        1.93      0.75 o 
  -1   4  10        1.09        3.18      0.81 o 
   0   4  10        9.88        9.59      1.25 o 
   1   4  10        3.50        3.24      0.62 o 
   2   4  10       79.19       78.55      1.74 o 
   3   4  10       50.83       52.56      1.71 o 
   4   4  10       51.85       48.29      3.12 o 
   5   4  10      198.06      202.66      7.88 o 
   6   4  10       19.48       16.89      1.72 o 
   7   4  10       14.64       14.47      1.43 o 
 -10   5  10       12.75       12.51      1.48 o 
  -9   5  10        0.16       -0.32      0.97 o 
  -8   5  10       14.52       12.87      1.55 o 
  -7   5  10       94.95       96.75      3.70 o 
  -6   5  10       10.69        8.91      1.47 o 
  -5   5  10       43.89       46.80      2.65 o 
  -4   5  10        0.41        0.44      0.62 o 
  -3   5  10        6.36        9.19      1.13 o 
  -2   5  10        8.80        7.74      1.16 o 
  -1   5  10       44.08       37.70      2.25 o 
   0   5  10        0.31        0.67      0.62 o 
   1   5  10       19.90       17.88      1.52 o 
   2   5  10        0.21        1.35      0.81 o 
   3   5  10        8.99        7.99      1.04 o 
   4   5  10       28.77       23.14      3.08 o 
   5   5  10        0.20        0.14      0.91 o 
  -6   6  10       14.00       13.35      1.74 o 
  -5   6  10       28.38       32.17      2.28 o 
  -4   6  10       18.26       16.26      1.87 o 
  -3   6  10        4.33        2.36      0.85 o 
  -2   6  10        0.01        1.05      0.61 o 
  -1   6  10       75.08       82.39      5.38 o 
   0   6  10       11.87       10.95      2.36 o 
   1   6  10       32.45       35.68      3.04 o 
 -15   0  11       74.21       79.91      4.48 o 
 -13   0  11       18.54       17.32      3.87 o 
 -11   0  11      154.83      152.28      4.97 o 
  -9   0  11       20.88       20.10      2.71 o 
  -7   0  11      617.40      652.11     12.02 o 
  -5   0  11        1.67        1.59      0.65 o 
  -3   0  11      285.28      299.86      3.23 o 
  -1   0  11     1254.12     1345.20     11.78 o 
   1   0  11       25.22       30.08      1.04 o 
   3   0  11       34.71       36.32      1.62 o 
   5   0  11        5.34        6.06      1.66 o 
   7   0  11       11.42       10.04      1.54 o 
   9   0  11        2.51        1.76      1.06 o 
 -15   1  11        0.17        1.46      0.65 o 
 -14   1  11       33.33       32.87      2.01 o 
 -13   1  11       13.94       12.73      1.61 o 
 -12   1  11        0.00        0.91      0.63 o 
 -11   1  11        0.16        1.28      0.55 o 
 -10   1  11        0.20        0.84      0.48 o 
  -9   1  11       10.58       11.17      0.92 o 
  -8   1  11      207.44      214.86      3.01 o 
  -7   1  11        1.05        0.64      0.52 o 
  -6   1  11       18.00       16.33      1.16 o 
  -5   1  11        3.70        3.88      0.62 o 
  -4   1  11       16.99       19.16      1.00 o 
  -3   1  11       24.05       20.54      0.60 o 
  -2   1  11        0.23        0.24      0.28 o 
  -1   1  11       75.22       79.32      2.03 o 
   0   1  11       85.13       88.80      1.90 o 
   1   1  11      111.35      112.78      2.11 o 
   2   1  11       30.28       27.01      1.66 o 
   3   1  11       75.33       77.95      1.75 o 
   4   1  11      142.77      139.64      2.87 o 
   5   1  11       81.39       82.57      1.85 o 
   6   1  11       14.62       14.32      0.97 o 
   7   1  11       10.51       11.85      1.53 o 
   8   1  11        7.15        7.28      1.01 o 
   9   1  11       29.41       29.43      2.73 o 
 -14   2  11        1.53        1.82      0.58 o 
 -13   2  11       17.11       12.49      1.21 o 
 -12   2  11       11.21        9.50      1.26 o 
 -11   2  11      256.55      270.34      4.25 o 
 -10   2  11       15.83       14.43      1.37 o 
  -9   2  11      151.16      157.61      2.28 o 
  -8   2  11        0.20        0.33      0.51 o 
  -7   2  11       97.56       91.42      1.98 o 
  -6   2  11       59.81       62.89      1.17 o 
  -5   2  11      476.56      482.96      6.23 o 
  -4   2  11      137.88      147.72      2.22 o 
  -3   2  11        0.49        1.27      0.60 o 
  -2   2  11      285.56      295.62      4.59 o 
  -1   2  11       14.21       15.02      1.08 o 
   0   2  11       44.69       45.83      1.56 o 
   1   2  11       54.05       59.88      1.68 o 
   2   2  11       45.77       44.76      1.91 o 
   3   2  11       77.85       76.86      1.79 o 
   4   2  11        3.76        2.84      0.72 o 
   5   2  11        2.20        1.22      0.57 o 
   6   2  11       13.10       12.66      1.34 o 
   7   2  11        2.06        2.26      0.76 o 
   8   2  11       10.09        8.20      0.91 o 
   9   2  11       15.88       13.03      1.56 o 
 -14   3  11        0.02        0.86      0.57 o 
 -13   3  11        1.13        2.73      0.72 o 
 -12   3  11        2.21        2.34      0.66 o 
 -11   3  11       83.36       86.94      2.86 o 
 -10   3  11       13.78       13.92      1.59 o 
  -9   3  11        0.97        0.85      0.71 o 
  -8   3  11       12.56       13.70      2.27 o 
  -7   3  11       23.32       23.00      1.38 o 
  -6   3  11       49.82       52.72      1.38 o 
  -5   3  11      144.01      151.28      3.01 o 
  -4   3  11        2.19        2.02      0.54 o 
  -3   3  11       13.30        9.77      0.82 o 
  -2   3  11      345.67      358.24      5.97 o 
  -1   3  11       74.37       76.60      1.80 o 
   0   3  11      101.05       96.38      1.81 o 
   1   3  11       13.94       12.23      1.18 o 
   2   3  11       40.28       39.00      2.41 o 
   3   3  11       37.42       35.40      1.80 o 
   4   3  11        7.07        7.22      0.88 o 
   5   3  11        5.17        6.53      0.75 o 
   6   3  11       56.56       58.05      2.42 o 
   7   3  11       45.04       44.89      2.49 o 
   8   3  11        9.10        7.88      0.93 o 
 -12   4  11       16.80       16.01      1.42 o 
 -11   4  11       15.05       14.55      1.84 o 
 -10   4  11       11.65       10.40      1.23 o 
  -9   4  11        9.77       11.03      1.67 o 
  -8   4  11        9.18       11.00      1.38 o 
  -7   4  11       50.17       52.30      3.77 o 
  -6   4  11        0.63        1.74      0.87 o 
  -5   4  11      184.30      188.72      3.67 o 
  -4   4  11       37.15       38.47      2.42 o 
  -3   4  11       34.58       34.17      2.64 o 
  -2   4  11       46.44       44.61      2.12 o 
  -1   4  11        5.15        6.50      0.93 o 
   0   4  11        5.13        5.34      0.80 o 
   1   4  11       10.12        8.25      1.06 o 
   2   4  11       36.08       30.83      1.99 o 
   3   4  11        0.14        0.37      0.44 o 
   4   4  11        1.90        1.12      0.56 o 
   5   4  11        2.00        1.52      0.56 o 
   6   4  11        0.20        1.01      0.56 o 
 -10   5  11       15.32       13.13      1.82 o 
  -9   5  11        2.23        2.05      0.86 o 
  -8   5  11        9.95        8.85      1.45 o 
  -7   5  11        5.82        8.02      1.37 o 
  -6   5  11       24.74       25.43      1.97 o 
  -5   5  11        0.71        1.09      1.06 o 
  -4   5  11        2.61        2.47      0.99 o 
  -3   5  11       37.01       44.50      2.81 o 
  -2   5  11       14.71       12.97      1.37 o 
  -1   5  11       15.99       18.57      1.72 o 
   0   5  11        2.23        1.32      0.67 o 
   1   5  11       15.17       15.05      1.38 o 
   2   5  11       14.89       16.26      1.42 o 
   3   5  11       24.39       30.22      2.36 o 
   4   5  11        1.75        2.68      0.85 o 
  -4   6  11        1.86        2.22      0.85 o 
  -3   6  11        2.78        2.09      0.83 o 
  -2   6  11       33.84       38.56      1.57 o 
 -14   0  12      138.70      131.15      3.96 o 
 -12   0  12      420.04      435.61      6.99 o 
 -10   0  12       57.10       56.45      2.30 o 
  -8   0  12        2.30        2.26      0.70 o 
  -6   0  12      139.35      139.83      3.51 o 
  -4   0  12       72.13       70.05      2.17 o 
  -2   0  12        7.17        8.35      1.83 o 
   0   0  12       54.51       55.16      1.34 o 
   2   0  12       73.54       80.04      3.96 o 
   4   0  12      123.53      134.11      3.98 o 
   6   0  12        1.15        2.00      1.20 o 
   8   0  12       54.49       49.82      4.93 o 
 -15   1  12        8.57        7.83      1.10 o 
 -14   1  12       15.95       11.40      1.91 o 
 -13   1  12        1.22        2.62      0.71 o 
 -12   1  12        5.86        5.81      0.78 o 
 -11   1  12        0.53        1.26      0.63 o 
 -10   1  12        3.40        3.34      0.44 o 
  -9   1  12       68.35       71.38      1.52 o 
  -8   1  12      143.66      157.56      2.59 o 
  -7   1  12      106.55      107.43      2.07 o 
  -6   1  12       31.33       29.38      1.04 o 
  -5   1  12      196.01      212.41      2.74 o 
  -4   1  12        9.82       10.34      0.95 o 
  -3   1  12      309.85      315.29      4.56 o 
  -2   1  12       81.44       79.85      1.82 o 
  -1   1  12      180.01      189.19      2.85 o 
   0   1  12       97.47       88.75      1.64 o 
   1   1  12       23.54       25.42      1.79 o 
   2   1  12        5.52        4.32      0.68 o 
   3   1  12      161.62      166.40      4.30 o 
   4   1  12        2.81        2.45      0.79 o 
   5   1  12      165.79      171.79      3.68 o 
   6   1  12       19.27       21.64      1.85 o 
   7   1  12       60.95       68.02      3.36 o 
   8   1  12        0.46        0.65      0.63 o 
 -14   2  12       18.64       15.04      1.77 o 
 -13   2  12       37.17       40.28      2.25 o 
 -12   2  12       20.97       21.08      1.29 o 
 -11   2  12      112.59      116.42      2.81 o 
 -10   2  12       35.79       37.71      2.13 o 
  -9   2  12       51.10       47.17      3.60 o 
  -8   2  12        1.15        1.23      0.42 o 
  -7   2  12      165.47      174.68      2.51 o 
  -6   2  12        0.52        0.69      0.47 o 
  -5   2  12       17.59       17.84      1.22 o 
  -4   2  12        0.00        0.15      0.58 o 
  -3   2  12       67.36       67.67      1.72 o 
  -2   2  12       75.74       72.90      2.14 o 
  -1   2  12       29.32       30.06      1.61 o 
   0   2  12        1.71        2.55      0.62 o 
   1   2  12       10.50       12.37      1.18 o 
   2   2  12      115.70      120.90      3.45 o 
   3   2  12       18.99       21.99      1.72 o 
   4   2  12       93.84       97.33      2.58 o 
   5   2  12        0.20        0.36      0.63 o 
   6   2  12       31.20       29.32      1.53 o 
   7   2  12        8.97        8.55      1.21 o 
   8   2  12       12.53       11.23      1.10 o 
 -13   3  12       53.19       52.56      2.89 o 
 -12   3  12       31.95       26.69      1.94 o 
 -11   3  12       28.73       30.13      1.80 o 
 -10   3  12       59.46       58.47      2.47 o 
  -9   3  12        2.58        3.61      0.98 o 
  -8   3  12        4.65        4.61      0.79 o 
  -7   3  12       69.95       70.72      2.06 o 
  -6   3  12      129.17      129.07      4.10 o 
  -5   3  12      230.84      233.53      4.65 o 
  -4   3  12       82.69       83.88      2.19 o 
  -3   3  12       11.20       12.16      1.10 o 
  -2   3  12       60.24       62.41      1.98 o 
  -1   3  12       54.65       46.37      1.55 o 
   0   3  12        1.04        1.13      0.71 o 
   1   3  12       69.18       61.19      1.57 o 
   2   3  12        0.63        1.39      0.74 o 
   3   3  12       11.66       10.69      1.09 o 
   4   3  12       28.36       34.58      2.32 o 
   5   3  12       18.11       18.09      1.44 o 
   6   3  12        1.58        1.67      0.67 o 
   7   3  12        0.68        1.26      0.58 o 
 -11   4  12       12.38       11.89      1.28 o 
 -10   4  12        4.21        3.15      1.09 o 
  -9   4  12        3.16        3.07      0.80 o 
  -8   4  12        2.48        0.80      1.09 o 
  -7   4  12        0.01       -0.25      0.92 o 
  -6   4  12        9.50       10.54      1.50 o 
  -5   4  12       21.25       18.76      1.77 o 
  -4   4  12        1.63        2.47      0.71 o 
  -3   4  12       95.88       99.33      2.81 o 
  -2   4  12       64.55       67.70      2.46 o 
  -1   4  12       10.35        9.77      1.73 o 
   0   4  12        0.02        0.52      0.88 o 
   1   4  12       32.70       32.93      1.97 o 
   2   4  12        2.20        1.60      0.99 o 
   3   4  12       41.97       47.28      2.71 o 
   4   4  12       15.06       12.45      1.65 o 
   5   4  12        0.66        0.78      0.69 o 
  -9   5  12        4.63        4.03      1.04 o 
  -8   5  12        6.19        7.09      1.17 o 
  -7   5  12        8.66       10.12      1.59 o 
  -6   5  12        0.55        2.53      1.03 o 
  -5   5  12        2.35        2.13      1.07 o 
  -4   5  12       17.07       19.36      2.13 o 
  -3   5  12        1.49        2.20      0.69 o 
  -2   5  12       49.73       52.56      2.27 o 
  -1   5  12        0.01        0.37      0.57 o 
   0   5  12        4.81        5.81      0.99 o 
   1   5  12        1.70        1.91      0.76 o 
   2   5  12        0.82        0.95      0.60 o 
 -13   0  13        2.53        4.09      1.10 o 
 -11   0  13       65.68       67.61      2.58 o 
  -9   0  13        3.50        5.25      0.78 o 
  -7   0  13        2.28        2.65      0.89 o 
  -5   0  13       57.66       53.69      1.77 o 
  -3   0  13       51.29       56.66      1.74 o 
  -1   0  13       32.74       30.99      2.56 o 
   1   0  13        7.23        8.05      1.91 o 
   3   0  13      370.54      405.68      8.31 o 
   5   0  13       58.75       59.76      3.97 o 
   7   0  13        1.20        2.94      0.86 o 
 -14   1  13       38.40       31.31      3.96 o 
 -13   1  13       16.40       14.39      2.02 o 
 -12   1  13       22.43       21.54      1.78 o 
 -11   1  13       30.15       28.12      1.72 o 
 -10   1  13       12.30       11.06      0.97 o 
  -9   1  13       22.44       23.40      1.60 o 
  -8   1  13       27.42       33.16      1.64 o 
  -7   1  13      108.58      107.41      2.29 o 
  -6   1  13        5.23        4.20      0.60 o 
  -5   1  13      103.71      104.41      1.93 o 
  -4   1  13       10.59       10.17      1.13 o 
  -3   1  13       25.26       21.41      1.45 o 
  -2   1  13       19.07       19.03      1.46 o 
  -1   1  13        5.22        7.45      0.81 o 
   0   1  13        0.50        1.21      0.54 o 
   1   1  13       21.13       20.82      1.44 o 
   2   1  13       40.13       37.82      2.46 o 
   3   1  13      254.99      271.23      6.61 o 
   4   1  13       64.56       62.98      3.69 o 
   5   1  13       20.36       21.59      2.20 o 
   6   1  13        8.39        9.67      0.99 o 
   7   1  13        0.32        0.80      0.65 o 
 -14   2  13        1.95        3.01      0.95 o 
 -13   2  13        1.71        2.92      0.67 o 
 -12   2  13        7.08        6.47      0.75 o 
 -11   2  13        7.48        5.30      0.90 o 
 -10   2  13        3.41        3.14      0.62 o 
  -9   2  13       16.79       17.11      1.57 o 
  -8   2  13        2.46        2.45      0.56 o 
  -7   2  13      409.90      427.00      5.43 o 
  -6   2  13       60.82       63.92      1.73 o 
  -5   2  13       47.41       47.80      1.48 o 
  -4   2  13        2.35        2.63      0.78 o 
  -3   2  13        1.53        1.69      0.63 o 
  -2   2  13       79.01       79.20      1.51 o 
  -1   2  13       52.69       55.92      1.78 o 
   0   2  13        1.76        2.45      0.69 o 
   1   2  13       34.02       34.41      1.62 o 
   2   2  13        0.84        0.37      0.53 o 
   3   2  13      148.63      156.71      4.40 o 
   4   2  13        3.65        3.15      0.66 o 
   5   2  13        0.27        0.62      0.52 o 
   6   2  13       29.54       33.54      2.82 o 
   7   2  13       71.11       80.65      2.68 o 
 -12   3  13       49.80       53.84      3.49 o 
 -11   3  13        7.41        6.93      1.23 o 
 -10   3  13        3.45        3.06      0.91 o 
  -9   3  13       44.44       47.29      2.68 o 
  -8   3  13       41.78       37.56      2.39 o 
  -7   3  13        0.08        0.36      0.67 o 
  -6   3  13      108.67      109.15      4.25 o 
  -5   3  13       94.68       99.77      2.57 o 
  -4   3  13       61.63       57.29      1.39 o 
  -3   3  13        5.00        5.86      0.75 o 
  -2   3  13        0.01        0.82      0.64 o 
  -1   3  13       30.49       28.31      1.94 o 
   0   3  13        0.79        1.78      0.61 o 
   1   3  13        0.33        0.75      0.61 o 
   2   3  13        7.72        4.87      0.82 o 
   3   3  13       30.46       30.49      2.00 o 
   4   3  13        5.60        2.89      0.60 o 
   5   3  13       14.95       16.05      1.26 o 
   6   3  13        0.78        1.00      0.83 o 
 -11   4  13        0.54        2.08      0.66 o 
 -10   4  13        0.32        1.30      0.88 o 
  -9   4  13        6.10        6.22      0.98 o 
  -8   4  13        0.19        0.60      1.04 o 
  -7   4  13       18.73       21.28      3.24 o 
  -6   4  13       34.79       32.91      2.37 o 
  -5   4  13        0.10        1.20      0.78 o 
  -4   4  13        2.66        3.25      0.91 o 
  -3   4  13        0.03        0.15      0.65 o 
  -2   4  13      186.64      180.61      5.50 o 
  -1   4  13       79.70       74.35      2.81 o 
   0   4  13       56.03       53.64      3.33 o 
   1   4  13        4.46        4.09      0.83 o 
   2   4  13       12.38       13.31      1.36 o 
   3   4  13       25.01       21.06      1.94 o 
   4   4  13        0.29        0.74      0.60 o 
  -7   5  13        0.21        0.13      1.07 o 
  -6   5  13       25.67       29.64      2.60 o 
  -5   5  13        0.39        1.08      0.84 o 
  -4   5  13        5.84        6.32      1.77 o 
  -3   5  13       29.00       26.96      1.98 o 
  -2   5  13        0.80        0.94      0.66 o 
  -1   5  13       14.33       14.45      1.51 o 
   0   5  13        0.37        1.60      0.66 o 
 -14   0  14        1.73        2.26      0.88 o 
 -12   0  14       17.66       14.71      2.08 o 
 -10   0  14       29.42       31.31      3.29 o 
  -8   0  14       29.95       32.14      3.52 o 
  -6   0  14       32.74       37.36      1.79 o 
  -4   0  14       61.43       61.20      2.13 o 
  -2   0  14        2.39        2.01      1.11 o 
   0   0  14        2.01        3.45      1.41 o 
   2   0  14       15.73       18.11      2.20 o 
   4   0  14       57.23       56.13      5.70 o 
   6   0  14        0.01        1.17      1.24 o 
 -14   1  14        0.59        0.46      0.65 o 
 -13   1  14        3.20        2.37      0.63 o 
 -12   1  14       34.12       33.58      1.60 o 
 -11   1  14        1.67        1.54      0.78 o 
 -10   1  14        2.90        3.14      0.51 o 
  -9   1  14       17.34       17.46      1.28 o 
  -8   1  14      119.27      120.69      2.40 o 
  -7   1  14        4.05        4.39      0.54 o 
  -6   1  14       25.05       23.33      1.58 o 
  -5   1  14        9.58       11.29      0.98 o 
  -4   1  14        8.89        8.20      0.89 o 
  -3   1  14      130.07      131.01      2.98 o 
  -2   1  14        0.58        0.35      0.41 o 
  -1   1  14        0.65        1.06      0.43 o 
   0   1  14       14.16       14.52      1.26 o 
   1   1  14       14.00       14.58      1.38 o 
   2   1  14        0.34        1.19      0.65 o 
   3   1  14      122.13      126.37      4.71 o 
   4   1  14       65.00       65.78      3.16 o 
   5   1  14        2.16        3.01      0.77 o 
   6   1  14       10.29       11.69      1.62 o 
 -13   2  14       21.89       19.77      2.05 o 
 -12   2  14       16.14       19.73      1.68 o 
 -11   2  14        6.41        4.97      0.73 o 
 -10   2  14        0.06        0.65      0.44 o 
  -9   2  14        5.99        6.80      0.75 o 
  -8   2  14       27.65       25.62      1.74 o 
  -7   2  14       24.58       25.19      1.54 o 
  -6   2  14        6.16        5.45      0.70 o 
  -5   2  14       73.46       69.44      1.67 o 
  -4   2  14       12.82       14.14      1.03 o 
  -3   2  14       42.28       39.62      1.34 o 
  -2   2  14        0.06        0.34      0.52 o 
  -1   2  14        0.59        0.63      0.62 o 
   0   2  14       11.95       10.65      1.02 o 
   1   2  14       45.83       45.23      2.22 o 
   2   2  14       47.61       52.46      3.84 o 
   3   2  14        3.58        3.44      0.94 o 
   4   2  14        0.09        1.31      0.82 o 
   5   2  14        6.10        6.98      1.12 o 
 -12   3  14        1.48        2.44      0.74 o 
 -11   3  14       97.67       96.28      4.22 o 
 -10   3  14       12.60       11.07      1.93 o 
  -9   3  14       30.33       28.27      2.24 o 
  -8   3  14        2.92        4.84      3.03 o 
  -7   3  14       28.41       30.07      2.10 o 
  -6   3  14       27.47       30.42      2.07 o 
  -5   3  14       31.63       32.67      2.56 o 
  -4   3  14       15.42       13.81      1.45 o 
  -3   3  14       53.20       46.65      2.10 o 
  -2   3  14       17.96       13.95      1.13 o 
  -1   3  14       76.60       70.32      2.37 o 
   0   3  14       38.12       36.92      2.22 o 
   1   3  14        1.07        1.73      0.49 o 
   2   3  14        6.39        7.06      0.74 o 
   3   3  14        6.70        7.01      1.03 o 
   4   3  14        4.34        4.60      1.64 o 
  -9   4  14        1.37        1.21      1.02 o 
  -8   4  14        9.55        9.35      1.74 o 
  -7   4  14       80.39       93.18      2.54 o 
  -6   4  14       19.31       16.39      1.74 o 
  -5   4  14        2.29        1.87      0.91 o 
  -4   4  14       10.61       11.08      1.32 o 
  -3   4  14       44.39       46.53      2.42 o 
  -2   4  14       11.34        9.35      1.23 o 
  -1   4  14        0.00        0.61      0.99 o 
   0   4  14        0.62        0.51      0.69 o 
   1   4  14        0.57        1.40      0.61 o 
   2   4  14        5.57        3.98      0.79 o 
 -13   0  15       15.13       11.54      1.88 o 
 -11   0  15       11.92       10.73      1.81 o 
  -9   0  15        6.47        6.88      1.07 o 
  -7   0  15       59.76       62.85      1.91 o 
  -5   0  15       28.57       25.71      2.51 o 
  -3   0  15      235.28      238.40      5.83 o 
  -1   0  15      155.76      158.96      4.39 o 
   1   0  15        0.59        2.78      1.86 o 
   3   0  15      247.39      285.02     15.19 o 
   5   0  15       11.44       11.68      2.61 o 
 -13   1  15        0.04        0.50      0.62 o 
 -12   1  15        4.52        3.32      0.94 o 
 -11   1  15       33.07       32.41      1.80 o 
 -10   1  15        0.04        1.47      0.78 o 
  -9   1  15        4.27        3.81      0.84 o 
  -8   1  15       24.14       24.15      1.44 o 
  -7   1  15      212.95      227.32      3.67 o 
  -6   1  15       64.10       63.71      2.72 o 
  -5   1  15       34.31       34.38      2.20 o 
  -4   1  15        0.00        0.36      0.62 o 
  -3   1  15       21.47       22.28      1.60 o 
  -2   1  15       20.55       24.28      1.73 o 
  -1   1  15       51.15       50.80      2.36 o 
   0   1  15        4.60        4.26      1.03 o 
   1   1  15        0.01        0.70      0.78 o 
   2   1  15       37.04       36.72      3.18 o 
   3   1  15        2.24        2.26      0.79 o 
   4   1  15        6.23        6.45      0.88 o 
   5   1  15        2.12        1.55      0.66 o 
 -12   2  15        7.95        6.38      0.98 o 
 -11   2  15       21.56       17.60      1.97 o 
 -10   2  15       28.29       27.03      2.02 o 
  -9   2  15        0.03        1.00      0.71 o 
  -8   2  15        2.10        3.44      0.73 o 
  -7   2  15      213.23      226.48      5.83 o 
  -6   2  15       65.79       66.63      2.04 o 
  -5   2  15       58.26       59.58      1.79 o 
  -4   2  15       12.79       12.11      1.04 o 
  -3   2  15        4.02        2.34      0.68 o 
  -2   2  15        9.37       10.34      1.01 o 
  -1   2  15        0.36        1.18      0.56 o 
   0   2  15       15.05       14.65      1.72 o 
   1   2  15        5.64        3.37      0.89 o 
   2   2  15        4.93        5.46      0.95 o 
   3   2  15       18.24       18.86      1.63 o 
   4   2  15       11.61       11.30      1.32 o 
 -11   3  15       26.20       24.99      6.89 o 
 -10   3  15        2.00        2.98      0.64 o 
  -9   3  15       16.13       15.18      1.40 o 
  -8   3  15        2.35        1.23      0.83 o 
  -7   3  15        0.00        0.93      0.84 o 
  -6   3  15        4.59        4.68      0.71 o 
  -5   3  15        0.02        1.07      0.77 o 
  -4   3  15       27.04       25.18      1.82 o 
  -3   3  15       14.51       13.86      1.52 o 
  -2   3  15      118.13      114.41      4.37 o 
  -1   3  15       15.57       16.27      1.50 o 
   0   3  15        0.77        1.20      0.46 o 
   1   3  15        0.20        1.47      0.51 o 
   2   3  15       26.84       20.98      2.54 o 
   3   3  15        9.61        9.73      1.40 o 
  -8   4  15        3.49        3.40      0.67 o 
  -7   4  15       49.22       46.81      1.95 o 
  -6   4  15        5.98        7.42      1.57 o 
  -5   4  15        2.56        1.76      0.57 o 
  -4   4  15        0.86        1.85      0.68 o 
  -3   4  15        2.28        2.90      0.86 o 
  -2   4  15       16.79       12.53      1.44 o 
  -1   4  15       14.51       14.24      1.44 o 
   0   4  15        1.34        0.65      0.66 o 
 -12   0  16       23.72       20.40      3.61 o 
 -10   0  16       16.47       13.75      2.41 o 
  -8   0  16       23.39       25.26      2.52 o 
  -6   0  16        4.41        5.55      1.21 o 
  -4   0  16       16.62       18.48      1.84 o 
  -2   0  16       17.01       15.99      2.25 o 
   0   0  16        1.04        1.37      0.88 o 
   2   0  16       25.71       24.63      4.10 o 
   4   0  16        1.23        3.80      2.02 o 
 -12   1  16       56.49       56.71      4.65 o 
 -11   1  16        0.44        0.59      0.78 o 
 -10   1  16        5.91        5.68      0.91 o 
  -9   1  16       30.29       24.98      1.30 o 
  -8   1  16        0.09        1.07      0.50 o 
  -7   1  16       91.17       97.60      2.99 o 
  -6   1  16       14.65       14.52      1.42 o 
  -5   1  16        8.46        7.41      0.93 o 
  -4   1  16        1.53        1.96      0.85 o 
  -3   1  16       89.12       89.40      3.02 o 
  -2   1  16        0.34        0.50      0.89 o 
  -1   1  16       29.56       31.76      1.93 o 
   0   1  16        1.36        1.25      0.73 o 
   1   1  16       70.66       68.23      2.77 o 
   2   1  16       42.06       45.15      2.23 o 
   3   1  16       77.69       81.32      3.85 o 
 -11   2  16       24.11       19.15      1.70 o 
 -10   2  16        8.67        7.59      1.14 o 
  -9   2  16       19.42       20.26      2.07 o 
  -8   2  16       84.56       84.11      2.47 o 
  -7   2  16       10.85        8.79      1.11 o 
  -6   2  16       59.10       55.32      2.12 o 
  -5   2  16        0.01        0.65      0.45 o 
  -4   2  16        1.18        1.32      0.62 o 
  -3   2  16       11.19       11.52      1.05 o 
  -2   2  16        4.72        5.48      1.02 o 
  -1   2  16        0.28        1.34      0.89 o 
   0   2  16        0.03        1.89      0.86 o 
   1   2  16        0.07        1.33      0.68 o 
   2   2  16        9.14        7.57      0.96 o 
  -9   3  16        2.05        1.66      0.85 o 
  -8   3  16        3.19        3.10      1.15 o 
  -7   3  16       22.17       17.00      1.63 o 
  -6   3  16        9.48        8.88      0.93 o 
  -5   3  16       35.09       34.27      1.83 o 
  -4   3  16        0.07        0.61      0.44 o 
  -3   3  16        9.76       10.34      1.37 o 
  -2   3  16       11.72       13.80      1.27 o 
  -1   3  16       69.83       58.91      3.60 o 
   0   3  16        0.52        1.22      0.70 o 
   1   3  16        4.15        3.11      0.79 o 
 -11   0  17       33.79       35.87      2.99 o 
  -9   0  17        4.91        2.91      0.95 o 
  -7   0  17       76.35       78.74      4.25 o 
  -5   0  17        4.66        4.31      1.10 o 
  -3   0  17        0.05        1.05      0.92 o 
  -1   0  17        5.35        5.66      1.69 o 
   1   0  17      174.21      175.42     11.53 o 
 -10   1  17        2.85        2.94      0.65 o 
  -9   1  17        6.81        7.11      0.86 o 
  -8   1  17        2.14        1.76      0.76 o 
  -7   1  17        2.00        1.44      0.61 o 
  -6   1  17       44.42       42.62      2.23 o 
  -5   1  17        4.51        5.50      1.02 o 
  -4   1  17        6.44        5.80      0.90 o 
  -3   1  17        0.79        1.17      0.91 o 
  -2   1  17        1.38        1.98      0.79 o 
  -1   1  17        0.93        1.90      0.78 o 
   0   1  17       11.19        7.85      1.26 o 
   1   1  17        1.06        2.31      0.91 o 
  -9   2  17        8.55        6.17      1.12 o 
  -8   2  17       10.00        8.14      1.27 o 
  -7   2  17       13.88       11.21      0.97 o 
  -6   2  17        1.49        1.28      0.51 o 
  -5   2  17        2.23        1.44      0.70 o 
  -4   2  17        6.89        5.13      0.93 o 
  -3   2  17       13.58       13.38      1.17 o 
  -2   2  17        0.07        1.49      0.49 o 
  -1   2  17        2.54        3.55      0.76 o 
   0   2  17        0.46        0.21      0.70 o 
  -6   3  17       28.47       25.87      2.60 o 
  -5   3  17        0.17        0.66      0.71 o 
  -4   3  17        0.23        1.12      0.53 o 
  -3   3  17        3.24        2.92      0.85 o 
  -8   0  18      142.28      138.63      5.51 o 
  -6   0  18       35.33       26.73      5.65 o 
  -4   0  18        1.13        0.71      1.13 o 
  -2   0  18        2.82        2.65      1.10 o 
  -8   1  18       27.68       22.67      2.99 o 
  -7   1  18       26.90       24.82      2.31 o 
  -6   1  18        5.38        4.63      0.88 o 
  -5   1  18        0.51        1.34      0.86 o 
  -4   1  18        4.71        4.78      0.86 o 
  -3   1  18        2.75        1.95      0.80 o 
  -2   1  18        0.12        1.80      0.81 o 
  -1   1  18        9.73        8.33      1.18 o 
  -6   2  18       10.34        8.67      1.17 o 
  -5   2  18       39.02       33.44      2.17 o 
  -4   2  18        0.05        1.76      0.68 o 
                                                 
